# Supplementary material for: A cellular hierarchy of Notch and Kras signaling controls cell fate specification in the developing mouse salivary gland
Source: Dev Cell. Author manuscript; Available in PMC 2023 Aug 4. (PMC7614884; doi:10.1016/j.devcel.2022.12.009)
Supplement: Tables S1 [file EMS182036-supplement-Table_S1.xlsx]

## Sheet: Clone potency
Clone potency
	Uni				Bi						Tri				Quad
Confetti [E13.5--> E18.5]'
	'Aci'	Lum'	'Bas'	'Myo'	Aci/Lum'	'Aci/Bas'	'Aci/Myo'	Lum/Bas'	Lum/Myo'	'Bas/Myo'	Lum/Bas/Myo'	'Aci/Bas/Myo'	Aci/Lum/Myo'	Aci/Lum/Bas'	Aci/Lum/Bas/Myo'		Uni	Bi	Tri	Quad	Muti
Sample 1	5	5	0	0	7	1	0	1	0	0	0	2	8	1	4	34	10	9	11	4	15
Sample 2	11	7	1	0	13	2	2	2	1	0	0	0	3	2	0	44	19	20	5	0	5
Sample 3	11	5	0	2	10	0	2	0	0	0	1	0	3	0	0	34	18	12	4	0	4
All samples	27	17	1	2	30	3	4	3	1	0	1	2	14	3	4	112	47	41	20	4	24
Confetti [E15.5--> E18.5]'
	'Aci'	Lum'	'Bas'	'Myo'	Aci/Lum'	'Aci/Bas'	'Aci/Myo'	Lum/Bas'	Lum/Myo'	'Bas/Myo'	Lum/Bas/Myo'	'Aci/Bas/Myo'	Aci/Lum/Myo'	Aci/Lum/Bas'	Aci/Lum/Bas/Myo'		Uni	Bi	Tri	Quad	Muti
Sample 1	22	0	0	0	4	0	1	0	0	0	0	0	0	0	0	27	22	5	0	0	0
Sample 2	14	0	0	0	1	0	1	0	0	0	0	0	0	0	0	16	14	2	0	0	0
Sample 3	27	0	0	0	3	1	1	0	0	0	0	1	1	0	0	34	27	5	2	0	2
All samples	63	0	0	0	8	1	3	0	0	0	0	1	1	0	0	77	63	12	2	0	2
'red2kRas [RFP^+]'
	'Aci'	Lum'	'Bas'	'Myo'	Aci/Lum'	'Aci/Bas'	'Aci/Myo'	Lum/Bas'	Lum/Myo'	'Bas/Myo'	Lum/Bas/Myo'	'Aci/Bas/Myo'	Aci/Lum/Myo'	Aci/Lum/Bas'	Aci/Lum/Bas/Myo'		Uni	Bi	Tri	Quad	Muti
Sample 1	18	0	0	0	6	0	0	0	0	0	0	0	1	0	0	25	18	6	1	0	1
Sample 2	1	0	0	0	0	0	0	0	0	0	0	0	0	0	0	1	1	0	0	0	0
Sample 3	4	0	0	0	2	0	1	0	0	0	0	0	0	0	0	7	4	3	0	0	0
All samples	23	0	0	0	8	0	1	0	0	0	0	0	1	0	0	33	23	9	1	0	1
'red2Notch [RFP^+]'
	'Aci'	Lum'	'Bas'	'Myo'	Aci/Lum'	'Aci/Bas'	'Aci/Myo'	Lum/Bas'	Lum/Myo'	'Bas/Myo'	Lum/Bas/Myo'	'Aci/Bas/Myo'	Aci/Lum/Myo'	Aci/Lum/Bas'	Aci/Lum/Bas/Myo'		Uni	Bi	Tri	Quad	Muti
Sample 1	0	1	0	0	9	0	0	0	0	0	0	0	0	0	0	10	1	9	0	0	0
Sample 2	0	3	0	0	7	0	0	0	0	0	0	0	0	0	0	10	3	7	0	0	0
Sample 3	0	2	0	0	7	0	0	0	0	0	0	0	1	0	0	10	2	7	1	0	1
All samples	0	6	0	0	23	0	0	0	0	0	0	0	1	0	0	30	6	23	1	0	1
Krt8 [E15.5--> E18.5]'
	'Aci'	Lum'	'Bas'	'Myo'	Aci/Lum'	'Aci/Bas'	'Aci/Myo'	Lum/Bas'	Lum/Myo'	'Bas/Myo'	Lum/Bas/Myo'	'Aci/Bas/Myo'	Aci/Lum/Myo'	Aci/Lum/Bas'	Aci/Lum/Bas/Myo'		Uni	Bi	Tri	Quad	Muti
Sample 1	2	5	0	0	10	0	0	0	0	0	0	0	0	0	0	17	7	10	0	0	0
Sample 2	2	8	0	0	8	0	0	0	0	0	0	0	0	0	0	18	10	8	0	0	0
Sample 3	0	4	0	0	9	0	0	1	0	0	0	0	0	0	0	14	4	10	0	0	0
All samples	4	17	0	0	27	0	0	1	0	0	0	0	0	0	0	49	21	28	0	0	0
Krt8 [E15.5--> E18.5]'
	'Aci'	Lum'	'Bas'	'Myo'	Aci/Lum'	'Aci/Bas'	'Aci/Myo'	Lum/Bas'	Lum/Myo'	'Bas/Myo'	Lum/Bas/Myo'	'Aci/Bas/Myo'	Aci/Lum/Myo'	Aci/Lum/Bas'	Aci/Lum/Bas/Myo'		Uni	Bi	Tri	Quad	Muti
Sample 1	1	6	0	0	6	0	0	0	0	0	0	0	0	0	0	13	7	6	0	0	0
Sample 2	0	7	0	0	6	0	0	0	0	0	0	0	0	0	0	13	7	6	0	0	0
Sample 3	0	9	0	0	6	0	0	0	0	0	0	0	0	0	0	15	9	6	0	0	0
All samples	1	22	0	0	18	0	0	0	0	0	0	0	0	0	0	41	23	18	0	0	0
Krt14 [E15.5--> E18.5]'
	'Aci'	Lum'	'Bas'	'Myo'	Aci/Lum'	'Aci/Bas'	'Aci/Myo'	Lum/Bas'	Lum/Myo'	'Bas/Myo'	Lum/Bas/Myo'	'Aci/Bas/Myo'	Aci/Lum/Myo'	Aci/Lum/Bas'	Aci/Lum/Bas/Myo'		Uni	Bi	Tri	Quad	Muti
Sample 1	0	0	0	6	0	0	2	0	0	2	0	0	0	0	1	11	6	4	0	1	1
Sample 2	0	0	0	4	1	1	0	1	0	1	0	2	0	0	0	10	4	4	2	0	2
Sample 3	0	0	0	0	0	0	0	0	1	6	1	2	0	0	2	12	0	7	3	2	5
All samples	0	0	0	10	1	1	2	1	1	9	1	4	0	0	3	33	10	15	5	3	8
Krt14 [E15.5--> E18.5]'
	'Aci'	Lum'	'Bas'	'Myo'	Aci/Lum'	'Aci/Bas'	'Aci/Myo'	Lum/Bas'	Lum/Myo'	'Bas/Myo'	Lum/Bas/Myo'	'Aci/Bas/Myo'	Aci/Lum/Myo'	Aci/Lum/Bas'	Aci/Lum/Bas/Myo'		Uni	Bi	Tri	Quad	Muti
Sample 1	0	0	5	4	0	0	1	0	0	2	0	0	0	0	0	12	9	3	0	0	0
Sample 2	0	0	2	8	0	0	0	0	0	1	0	0	0	0	0	11	10	1	0	0	0
Sample 3	0	0	5	7	0	0	0	0	0	1	0	0	0	0	0	13	12	1	0	0	0
All samples	0	0	12	19	0	0	1	0	0	4	0	0	0	0	0	36	31	5	0	0	0
%
Confetti [E15.5--> E18.5]'
	'Aci'	Lum'	'Bas'	'Myo'	Aci/Lum'	'Aci/Bas'	'Aci/Myo'	Lum/Bas'	Lum/Myo'	'Bas/Myo'	Lum/Bas/Myo'	'Aci/Bas/Myo'	Aci/Lum/Myo'	Aci/Lum/Bas'	Aci/Lum/Bas/Myo'		Uni	Bi	Tri	Quad	Muti
Sample 1	14.7059	14.7059	0	0	20.5882	2.94118	0	2.94118	0	0	0	5.88235	23.5294	2.94118	11.7647	100	29.4118	26.4706	32.3529	11.7647	44.1176
Sample 2	25	15.9091	2.27273	0	29.5455	4.54545	4.54545	4.54545	2.27273	0	0	0	6.81818	4.54545	0	100	43.1818	45.4545	11.3636	0	11.3636
Sample 3	32.3529	14.7059	0	5.88235	29.4118	0	5.88235	0	0	0	2.94118	0	8.82353	0	0	100	52.9412	35.2941	11.7647	0	11.7647
All samples	24.1071	15.1786	0.892857	1.78571	26.7857	2.67857	3.57143	2.67857	0.892857	0	0.892857	1.78571	12.5	2.67857	3.57143	100	41.9643	36.6071	17.8571	3.57143	21.4286
Confetti [E15.5--> E18.5]'
	'Aci'	Lum'	'Bas'	'Myo'	Aci/Lum'	'Aci/Bas'	'Aci/Myo'	Lum/Bas'	Lum/Myo'	'Bas/Myo'	Lum/Bas/Myo'	'Aci/Bas/Myo'	Aci/Lum/Myo'	Aci/Lum/Bas'	Aci/Lum/Bas/Myo'		Uni	Bi	Tri	Quad	Muti
Sample 1	81.4815	0	0	0	14.8148	0	3.7037	0	0	0	0	0	0	0	0	100	81.4815	18.5185	0	0	0
Sample 2	87.5	0	0	0	6.25	0	6.25	0	0	0	0	0	0	0	0	100	87.5	12.5	0	0	0
Sample 3	79.4118	0	0	0	8.82353	2.94118	2.94118	0	0	0	0	2.94118	2.94118	0	0	100	79.4118	14.7059	5.88235	0	5.88235
All samples	81.8182	0	0	0	10.3896	1.2987	3.8961	0	0	0	0	1.2987	1.2987	0	0	100	81.8182	15.5844	2.5974	0	2.5974
'red2kRas [RFP^+]'
	'Aci'	Lum'	'Bas'	'Myo'	Aci/Lum'	'Aci/Bas'	'Aci/Myo'	Lum/Bas'	Lum/Myo'	'Bas/Myo'	Lum/Bas/Myo'	'Aci/Bas/Myo'	Aci/Lum/Myo'	Aci/Lum/Bas'	Aci/Lum/Bas/Myo'		Uni	Bi	Tri	Quad	Muti
Sample 1	72	0	0	0	24	0	0	0	0	0	0	0	4	0	0	100	72	24	4	0	4
Sample 2	100	0	0	0	0	0	0	0	0	0	0	0	0	0	0	100	100	0	0	0	0
Sample 3	57.1429	0	0	0	28.5714	0	14.2857	0	0	0	0	0	0	0	0	100	57.1429	42.8571	0	0	0
All samples	69.697	0	0	0	24.2424	0	3.0303	0	0	0	0	0	3.0303	0	0	100	69.697	27.2727	3.0303	0	3.0303
'red2Notch [RFP^+]'
	'Aci'	Lum'	'Bas'	'Myo'	Aci/Lum'	'Aci/Bas'	'Aci/Myo'	Lum/Bas'	Lum/Myo'	'Bas/Myo'	Lum/Bas/Myo'	'Aci/Bas/Myo'	Aci/Lum/Myo'	Aci/Lum/Bas'	Aci/Lum/Bas/Myo'		Uni	Bi	Tri	Quad	Muti
Sample 1	0	10	0	0	90	0	0	0	0	0	0	0	0	0	0	100	10	90	0	0	0
Sample 2	0	30	0	0	70	0	0	0	0	0	0	0	0	0	0	100	30	70	0	0	0
Sample 3	0	20	0	0	70	0	0	0	0	0	0	0	10	0	0	100	20	70	10	0	10
All samples	0	20	0	0	76.6667	0	0	0	0	0	0	0	3.33333	0	0	100	20	76.6667	3.33333	0	3.33333
Krt8 [E15.5--> E18.5]'
	'Aci'	Lum'	'Bas'	'Myo'	Aci/Lum'	'Aci/Bas'	'Aci/Myo'	Lum/Bas'	Lum/Myo'	'Bas/Myo'	Lum/Bas/Myo'	'Aci/Bas/Myo'	Aci/Lum/Myo'	Aci/Lum/Bas'	Aci/Lum/Bas/Myo'		Uni	Bi	Tri	Quad	Muti
Sample 1	11.7647	29.4118	0	0	58.8235	0	0	0	0	0	0	0	0	0	0	100	41.1765	58.8235	0	0	0
Sample 2	11.1111	44.4444	0	0	44.4444	0	0	0	0	0	0	0	0	0	0	100	55.5556	44.4444	0	0	0
Sample 3	0	28.5714	0	0	64.2857	0	0	7.14286	0	0	0	0	0	0	0	100	28.5714	71.4286	0	0	0
All samples	8.16327	34.6939	0	0	55.102	0	0	2.04082	0	0	0	0	0	0	0	100	42.8571	57.1429	0	0	0
Krt8 [E15.5--> E18.5]'
	'Aci'	Lum'	'Bas'	'Myo'	Aci/Lum'	'Aci/Bas'	'Aci/Myo'	Lum/Bas'	Lum/Myo'	'Bas/Myo'	Lum/Bas/Myo'	'Aci/Bas/Myo'	Aci/Lum/Myo'	Aci/Lum/Bas'	Aci/Lum/Bas/Myo'		Uni	Bi	Tri	Quad	Muti
Sample 1	7.69231	46.1538	0	0	46.1538	0	0	0	0	0	0	0	0	0	0	100	53.8462	46.1538	0	0	0
Sample 2	0	53.8462	0	0	46.1538	0	0	0	0	0	0	0	0	0	0	100	53.8462	46.1538	0	0	0
Sample 3	0	60	0	0	40	0	0	0	0	0	0	0	0	0	0	100	60	40	0	0	0
All samples	2.43902	53.6585	0	0	43.9024	0	0	0	0	0	0	0	0	0	0	100	56.0976	43.9024	0	0	0
Krt14 [E15.5--> E18.5]'
	'Aci'	Lum'	'Bas'	'Myo'	Aci/Lum'	'Aci/Bas'	'Aci/Myo'	Lum/Bas'	Lum/Myo'	'Bas/Myo'	Lum/Bas/Myo'	'Aci/Bas/Myo'	Aci/Lum/Myo'	Aci/Lum/Bas'	Aci/Lum/Bas/Myo'		Uni	Bi	Tri	Quad	Muti
Sample 1	0	0	0	54.5455	0	0	18.1818	0	0	18.1818	0	0	0	0	9.09091	100	54.5455	36.3636	0	9.09091	9.09091
Sample 2	0	0	0	40	10	10	0	10	0	10	0	20	0	0	0	100	40	40	20	0	20
Sample 3	0	0	0	0	0	0	0	0	8.33333	50	8.33333	16.6667	0	0	16.6667	100	0	58.3333	25	16.6667	41.6667
All samples	0	0	0	30.303	3.0303	3.0303	6.06061	3.0303	3.0303	27.2727	3.0303	12.1212	0	0	9.09091	100	30.303	45.4545	15.1515	9.09091	24.2424
Krt14 [E15.5--> E18.5]'
	'Aci'	Lum'	'Bas'	'Myo'	Aci/Lum'	'Aci/Bas'	'Aci/Myo'	Lum/Bas'	Lum/Myo'	'Bas/Myo'	Lum/Bas/Myo'	'Aci/Bas/Myo'	Aci/Lum/Myo'	Aci/Lum/Bas'	Aci/Lum/Bas/Myo'		Uni	Bi	Tri	Quad	Muti
Sample 1	0	0	41.6667	33.3333	0	0	8.33333	0	0	16.6667	0	0	0	0	0	100	75	25	0	0	0
Sample 2	0	0	18.1818	72.7273	0	0	0	0	0	9.09091	0	0	0	0	0	100	90.9091	9.09091	0	0	0
Sample 3	0	0	38.4615	53.8462	0	0	0	0	0	7.69231	0	0	0	0	0	100	92.3077	7.69231	0	0	0
All samples	0	0	33.3333	52.7778	0	0	2.77778	0	0	11.1111	0	0	0	0	0	100	86.1111	13.8889	0	0	0
mean
Confetti [E15.5--> E18.5]'
	'Aci'	Lum'	'Bas'	'Myo'	Aci/Lum'	'Aci/Bas'	'Aci/Myo'	Lum/Bas'	Lum/Myo'	'Bas/Myo'	Lum/Bas/Myo'	'Aci/Bas/Myo'	Aci/Lum/Myo'	Aci/Lum/Bas'	Aci/Lum/Bas/Myo'		Uni	Bi	Tri	Quad	Muti
Sample 1, 2, 3	24.0196	15.107	0.757576	1.96078	26.5152	2.49554	3.47594	2.49554	0.757576	0	0.980392	1.96078	13.057	2.49554	3.92157	100	41.8449	35.7398	18.4938	3.92157	22.4153
Confetti [E15.5--> E18.5]'
	'Aci'	Lum'	'Bas'	'Myo'	Aci/Lum'	'Aci/Bas'	'Aci/Myo'	Lum/Bas'	Lum/Myo'	'Bas/Myo'	Lum/Bas/Myo'	'Aci/Bas/Myo'	Aci/Lum/Myo'	Aci/Lum/Bas'	Aci/Lum/Bas/Myo'		Uni	Bi	Tri	Quad	Muti
Sample 1, 2, 3	82.7977	0	0	0	9.96278	0.980392	4.29829	0	0	0	0	0.980392	0.980392	0	0	100	82.7977	15.2415	1.96078	0	1.96078
'red2kRas [RFP^+]'
	'Aci'	Lum'	'Bas'	'Myo'	Aci/Lum'	'Aci/Bas'	'Aci/Myo'	Lum/Bas'	Lum/Myo'	'Bas/Myo'	Lum/Bas/Myo'	'Aci/Bas/Myo'	Aci/Lum/Myo'	Aci/Lum/Bas'	Aci/Lum/Bas/Myo'		Uni	Bi	Tri	Quad	Muti
Sample 1, 2, 3	76.381	0	0	0	17.5238	0	4.7619	0	0	0	0	0	1.33333	0	0	100	76.381	22.2857	1.33333	0	1.33333
'red2Notch [RFP^+]'
	'Aci'	Lum'	'Bas'	'Myo'	Aci/Lum'	'Aci/Bas'	'Aci/Myo'	Lum/Bas'	Lum/Myo'	'Bas/Myo'	Lum/Bas/Myo'	'Aci/Bas/Myo'	Aci/Lum/Myo'	Aci/Lum/Bas'	Aci/Lum/Bas/Myo'		Uni	Bi	Tri	Quad	Muti
Sample 1, 2, 3	0	20	0	0	76.6667	0	0	0	0	0	0	0	3.33333	0	0	100	20	76.6667	3.33333	0	3.33333
Krt8 [E15.5--> E18.5]'
	'Aci'	Lum'	'Bas'	'Myo'	Aci/Lum'	'Aci/Bas'	'Aci/Myo'	Lum/Bas'	Lum/Myo'	'Bas/Myo'	Lum/Bas/Myo'	'Aci/Bas/Myo'	Aci/Lum/Myo'	Aci/Lum/Bas'	Aci/Lum/Bas/Myo'		Uni	Bi	Tri	Quad	Muti
Sample 1, 2, 3	7.62527	34.1425	0	0	55.8512	0	0	2.38095	0	0	0	0	0	0	0	100	41.7678	58.2322	0	0	0
Krt8 [E15.5--> E18.5]'
	'Aci'	Lum'	'Bas'	'Myo'	Aci/Lum'	'Aci/Bas'	'Aci/Myo'	Lum/Bas'	Lum/Myo'	'Bas/Myo'	Lum/Bas/Myo'	'Aci/Bas/Myo'	Aci/Lum/Myo'	Aci/Lum/Bas'	Aci/Lum/Bas/Myo'		Uni	Bi	Tri	Quad	Muti
Sample 1, 2, 3	2.5641	53.3333	0	0	44.1026	0	0	0	0	0	0	0	0	0	0	100	55.8974	44.1026	0	0	0
Krt14 [E15.5--> E18.5]'
	'Aci'	Lum'	'Bas'	'Myo'	Aci/Lum'	'Aci/Bas'	'Aci/Myo'	Lum/Bas'	Lum/Myo'	'Bas/Myo'	Lum/Bas/Myo'	'Aci/Bas/Myo'	Aci/Lum/Myo'	Aci/Lum/Bas'	Aci/Lum/Bas/Myo'		Uni	Bi	Tri	Quad	Muti
Sample 1, 2, 3	0	0	0	31.5152	3.33333	3.33333	6.06061	3.33333	2.77778	26.0606	2.77778	12.2222	0	0	8.58586	100	31.5152	44.899	15	8.58586	23.5859
Krt14 [E15.5--> E18.5]'
	'Aci'	Lum'	'Bas'	'Myo'	Aci/Lum'	'Aci/Bas'	'Aci/Myo'	Lum/Bas'	Lum/Myo'	'Bas/Myo'	Lum/Bas/Myo'	'Aci/Bas/Myo'	Aci/Lum/Myo'	Aci/Lum/Bas'	Aci/Lum/Bas/Myo'		Uni	Bi	Tri	Quad	Muti
Sample 1, 2, 3	0	0	32.77	53.3023	0	0	2.77778	0	0	11.15	0	0	0	0	0	100	86.0723	13.9277	0	0	0
SD
Confetti [E15.5--> E18.5]'
	'Aci'	Lum'	'Bas'	'Myo'	Aci/Lum'	'Aci/Bas'	'Aci/Myo'	Lum/Bas'	Lum/Myo'	'Bas/Myo'	Lum/Bas/Myo'	'Aci/Bas/Myo'	Aci/Lum/Myo'	Aci/Lum/Bas'	Aci/Lum/Bas/Myo'		Uni	Bi	Tri	Quad	Muti
Sample 1, 2, 3	8.86428	0.694673	1.31216	3.39618	5.1333	2.30526	3.08357	2.30526	1.31216	0	1.69809	3.39618	9.1246	2.30526	6.79236		11.8215	9.49982	12.0041	6.79236	18.7958
Confetti [E15.5--> E18.5]'
	'Aci'	Lum'	'Bas'	'Myo'	Aci/Lum'	'Aci/Bas'	'Aci/Myo'	Lum/Bas'	Lum/Myo'	'Bas/Myo'	Lum/Bas/Myo'	'Aci/Bas/Myo'	Aci/Lum/Myo'	Aci/Lum/Bas'	Aci/Lum/Bas/Myo'		Uni	Bi	Tri	Quad	Muti
Sample 1, 2, 3	4.2017	0	0	0	4.39459	1.69809	1.73269	0	0	0	0	1.69809	1.69809	0	0		4.2017	3.0448	3.39618	0	3.39618
'red2kRas [RFP^+]'
	'Aci'	Lum'	'Bas'	'Myo'	Aci/Lum'	'Aci/Bas'	'Aci/Myo'	Lum/Bas'	Lum/Myo'	'Bas/Myo'	Lum/Bas/Myo'	'Aci/Bas/Myo'	Aci/Lum/Myo'	Aci/Lum/Bas'	Aci/Lum/Bas/Myo'		Uni	Bi	Tri	Quad	Muti
Sample 1, 2, 3	21.7619	0	0	0	15.3472	0	8.24786	0	0	0	0	0	2.3094	0	0		21.7619	21.4799	2.3094	0	2.3094
'red2Notch [RFP^+]'
	'Aci'	Lum'	'Bas'	'Myo'	Aci/Lum'	'Aci/Bas'	'Aci/Myo'	Lum/Bas'	Lum/Myo'	'Bas/Myo'	Lum/Bas/Myo'	'Aci/Bas/Myo'	Aci/Lum/Myo'	Aci/Lum/Bas'	Aci/Lum/Bas/Myo'		Uni	Bi	Tri	Quad	Muti
Sample 1, 2, 3	0	10	0	0	11.547	0	0	0	0	0	0	0	5.7735	0	0		10	11.547	5.7735	0	5.7735
Krt8 [E15.5--> E18.5]'
	'Aci'	Lum'	'Bas'	'Myo'	Aci/Lum'	'Aci/Bas'	'Aci/Myo'	Lum/Bas'	Lum/Myo'	'Bas/Myo'	Lum/Bas/Myo'	'Aci/Bas/Myo'	Aci/Lum/Myo'	Aci/Lum/Bas'	Aci/Lum/Bas/Myo'		Uni	Bi	Tri	Quad	Muti
Sample 1, 2, 3	6.61176	8.93159	0	0	10.2491	0	0	4.12393	0	0	0	0	0	0	0		13.5018	13.5018	0	0	0
Krt8 [E15.5--> E18.5]'
	'Aci'	Lum'	'Bas'	'Myo'	Aci/Lum'	'Aci/Bas'	'Aci/Myo'	Lum/Bas'	Lum/Myo'	'Bas/Myo'	Lum/Bas/Myo'	'Aci/Bas/Myo'	Aci/Lum/Myo'	Aci/Lum/Bas'	Aci/Lum/Bas/Myo'		Uni	Bi	Tri	Quad	Muti
Sample 1, 2, 3	4.44116	6.93731	0	0	3.55292	0	0	0	0	0	0	0	0	0	0		3.55292	3.55292	0	0	0
Krt14 [E15.5--> E18.5]'
	'Aci'	Lum'	'Bas'	'Myo'	Aci/Lum'	'Aci/Bas'	'Aci/Myo'	Lum/Bas'	Lum/Myo'	'Bas/Myo'	Lum/Bas/Myo'	'Aci/Bas/Myo'	Aci/Lum/Myo'	Aci/Lum/Bas'	Aci/Lum/Bas/Myo'		Uni	Bi	Tri	Quad	Muti
Sample 1, 2, 3	0	0	0	28.2453	5.7735	5.7735	10.4973	5.7735	4.81125	21.1319	4.81125	10.7152	0	0	8.3448		28.2453	11.7757	13.2288	8.3448	16.5813
Krt14 [E15.5--> E18.5]'
	'Aci'	Lum'	'Bas'	'Myo'	Aci/Lum'	'Aci/Bas'	'Aci/Myo'	Lum/Bas'	Lum/Myo'	'Bas/Myo'	Lum/Bas/Myo'	'Aci/Bas/Myo'	Aci/Lum/Myo'	Aci/Lum/Bas'	Aci/Lum/Bas/Myo'		Uni	Bi	Tri	Quad	Muti
Sample 1, 2, 3	0	0	12.735	19.7026	0	0	4.81125	0	0	4.82851	0	0	0	0	0		9.61433	9.61433	0	0	0
SEM
Confetti [E15.5--> E18.5]'
	'Aci'	Lum'	'Bas'	'Myo'	Aci/Lum'	'Aci/Bas'	'Aci/Myo'	Lum/Bas'	Lum/Myo'	'Bas/Myo'	Lum/Bas/Myo'	'Aci/Bas/Myo'	Aci/Lum/Myo'	Aci/Lum/Bas'	Aci/Lum/Bas/Myo'		Uni	Bi	Tri	Quad	Muti
Sample 1, 2, 3	5.1178	0.40107	0.757576	1.96078	2.96371	1.33094	1.7803	1.33094	0.757576	0	0.980392	1.96078	5.26809	1.33094	3.92157		6.82517	5.48472	6.93056	3.92157	10.8518
Confetti [E15.5--> E18.5]'
	'Aci'	Lum'	'Bas'	'Myo'	Aci/Lum'	'Aci/Bas'	'Aci/Myo'	Lum/Bas'	Lum/Myo'	'Bas/Myo'	Lum/Bas/Myo'	'Aci/Bas/Myo'	Aci/Lum/Myo'	Aci/Lum/Bas'	Aci/Lum/Bas/Myo'		Uni	Bi	Tri	Quad	Muti
Sample 1, 2, 3	2.42585	0	0	0	2.53722	0.980392	1.00037	0	0	0	0	0.980392	0.980392	0	0		2.42585	1.75791	1.96078	0	1.96078
'red2kRas [RFP^+]'
	'Aci'	Lum'	'Bas'	'Myo'	Aci/Lum'	'Aci/Bas'	'Aci/Myo'	Lum/Bas'	Lum/Myo'	'Bas/Myo'	Lum/Bas/Myo'	'Aci/Bas/Myo'	Aci/Lum/Myo'	Aci/Lum/Bas'	Aci/Lum/Bas/Myo'		Uni	Bi	Tri	Quad	Muti
Sample 1, 2, 3	12.5642	0	0	0	8.86073	0	4.7619	0	0	0	0	0	1.33333	0	0		12.5642	12.4014	1.33333	0	1.33333
'red2Notch [RFP^+]'
	'Aci'	Lum'	'Bas'	'Myo'	Aci/Lum'	'Aci/Bas'	'Aci/Myo'	Lum/Bas'	Lum/Myo'	'Bas/Myo'	Lum/Bas/Myo'	'Aci/Bas/Myo'	Aci/Lum/Myo'	Aci/Lum/Bas'	Aci/Lum/Bas/Myo'		Uni	Bi	Tri	Quad	Muti
Sample 1, 2, 3	0	5.7735	0	0	6.66667	0	0	0	0	0	0	0	3.33333	0	0		5.7735	6.66667	3.33333	0	3.33333
Krt8 [E15.5--> E18.5]'
	'Aci'	Lum'	'Bas'	'Myo'	Aci/Lum'	'Aci/Bas'	'Aci/Myo'	Lum/Bas'	Lum/Myo'	'Bas/Myo'	Lum/Bas/Myo'	'Aci/Bas/Myo'	Aci/Lum/Myo'	Aci/Lum/Bas'	Aci/Lum/Bas/Myo'		Uni	Bi	Tri	Quad	Muti
Sample 1, 2, 3	3.8173	5.15666	0	0	5.91735	0	0	2.38095	0	0	0	0	0	0	0		7.79526	7.79526	0	0	0
Krt8 [E15.5--> E18.5]'
	'Aci'	Lum'	'Bas'	'Myo'	Aci/Lum'	'Aci/Bas'	'Aci/Myo'	Lum/Bas'	Lum/Myo'	'Bas/Myo'	Lum/Bas/Myo'	'Aci/Bas/Myo'	Aci/Lum/Myo'	Aci/Lum/Bas'	Aci/Lum/Bas/Myo'		Uni	Bi	Tri	Quad	Muti
Sample 1, 2, 3	2.5641	4.00526	0	0	2.05128	0	0	0	0	0	0	0	0	0	0		2.05128	2.05128	0	0	0
Krt14 [E15.5--> E18.5]'
	'Aci'	Lum'	'Bas'	'Myo'	Aci/Lum'	'Aci/Bas'	'Aci/Myo'	Lum/Bas'	Lum/Myo'	'Bas/Myo'	Lum/Bas/Myo'	'Aci/Bas/Myo'	Aci/Lum/Myo'	Aci/Lum/Bas'	Aci/Lum/Bas/Myo'		Uni	Bi	Tri	Quad	Muti
Sample 1, 2, 3	0	0	0	16.3074	3.33333	3.33333	6.06061	3.33333	2.77778	12.2005	2.77778	6.1864	0	0	4.81787		16.3074	6.7987	7.63763	4.81787	9.57321
Krt14 [E15.5--> E18.5]'
	'Aci'	Lum'	'Bas'	'Myo'	Aci/Lum'	'Aci/Bas'	'Aci/Myo'	Lum/Bas'	Lum/Myo'	'Bas/Myo'	Lum/Bas/Myo'	'Aci/Bas/Myo'	Aci/Lum/Myo'	Aci/Lum/Bas'	Aci/Lum/Bas/Myo'		Uni	Bi	Tri	Quad	Muti
Sample 1, 2, 3	0	0	7.35254	11.3753	0	0	2.77778	0	0	2.78774	0	0	0	0	0		5.55083	5.55083	0	0	0
SEP
Confetti [E15.5--> E18.5]'
	'Aci'	Lum'	'Bas'	'Myo'	Aci/Lum'	'Aci/Bas'	'Aci/Myo'	Lum/Bas'	Lum/Myo'	'Bas/Myo'	Lum/Bas/Myo'	'Aci/Bas/Myo'	Aci/Lum/Myo'	Aci/Lum/Bas'	Aci/Lum/Bas/Myo'		Uni	Bi	Tri	Quad	Muti
Sample 1, 2, 3	4.0417	3.39046	0.888862	1.25137	4.18447	1.52562	1.75354	1.52562	0.888862	0	0.888862	1.25137	3.125	1.52562	1.75354		4.66314	4.55191	3.61894	1.75354	3.87722
Confetti [E15.5--> E18.5]'
	'Aci'	Lum'	'Bas'	'Myo'	Aci/Lum'	'Aci/Bas'	'Aci/Myo'	Lum/Bas'	Lum/Myo'	'Bas/Myo'	Lum/Bas/Myo'	'Aci/Bas/Myo'	Aci/Lum/Myo'	Aci/Lum/Bas'	Aci/Lum/Bas/Myo'		Uni	Bi	Tri	Quad	Muti
Sample 1, 2, 3	4.3954	0	0	0	3.47723	1.29024	2.20516	0	0	0	0	1.29024	1.29024	0	0		4.3954	4.13344	1.81263	0	1.81263
'red2kRas [RFP^+]'
	'Aci'	Lum'	'Bas'	'Myo'	Aci/Lum'	'Aci/Bas'	'Aci/Myo'	Lum/Bas'	Lum/Myo'	'Bas/Myo'	Lum/Bas/Myo'	'Aci/Bas/Myo'	Aci/Lum/Myo'	Aci/Lum/Bas'	Aci/Lum/Bas/Myo'		Uni	Bi	Tri	Quad	Muti
Sample 1, 2, 3	8.00006	0	0	0	7.46009	0	2.98404	0	0	0	0	0	2.98404	0	0		8.00006	7.75275	2.98404	0	2.98404
'red2Notch [RFP^+]'
	'Aci'	Lum'	'Bas'	'Myo'	Aci/Lum'	'Aci/Bas'	'Aci/Myo'	Lum/Bas'	Lum/Myo'	'Bas/Myo'	Lum/Bas/Myo'	'Aci/Bas/Myo'	Aci/Lum/Myo'	Aci/Lum/Bas'	Aci/Lum/Bas/Myo'		Uni	Bi	Tri	Quad	Muti
Sample 1, 2, 3	0	7.30297	0	0	7.72202	0	0	0	0	0	0	0	3.27731	0	0		7.30297	7.72202	3.27731	0	3.27731
Krt8 [E15.5--> E18.5]'
	'Aci'	Lum'	'Bas'	'Myo'	Aci/Lum'	'Aci/Bas'	'Aci/Myo'	Lum/Bas'	Lum/Myo'	'Bas/Myo'	Lum/Bas/Myo'	'Aci/Bas/Myo'	Aci/Lum/Myo'	Aci/Lum/Bas'	Aci/Lum/Bas/Myo'		Uni	Bi	Tri	Quad	Muti
Sample 1, 2, 3	3.91149	6.79994	0	0	7.10557	0	0	2.01988	0	0	0	0	0	0	0		7.0696	7.0696	0	0	0
Krt8 [E15.5--> E18.5]'
	'Aci'	Lum'	'Bas'	'Myo'	Aci/Lum'	'Aci/Bas'	'Aci/Myo'	Lum/Bas'	Lum/Myo'	'Bas/Myo'	Lum/Bas/Myo'	'Aci/Bas/Myo'	Aci/Lum/Myo'	Aci/Lum/Bas'	Aci/Lum/Bas/Myo'		Uni	Bi	Tri	Quad	Muti
Sample 1, 2, 3	2.4091	7.78776	0	0	7.7504	0	0	0	0	0	0	0	0	0	0		7.7504	7.7504	0	0	0
Krt14 [E15.5--> E18.5]'
	'Aci'	Lum'	'Bas'	'Myo'	Aci/Lum'	'Aci/Bas'	'Aci/Myo'	Lum/Bas'	Lum/Myo'	'Bas/Myo'	Lum/Bas/Myo'	'Aci/Bas/Myo'	Aci/Lum/Myo'	Aci/Lum/Bas'	Aci/Lum/Bas/Myo'		Uni	Bi	Tri	Quad	Muti
Sample 1, 2, 3	0	0	0	8.00006	2.98404	2.98404	4.1536	2.98404	2.98404	7.75275	2.98404	5.68144	0	0	5.00438		8.00006	8.66784	6.24156	5.00438	7.46009
Krt14 [E15.5--> E18.5]'
	'Aci'	Lum'	'Bas'	'Myo'	Aci/Lum'	'Aci/Bas'	'Aci/Myo'	Lum/Bas'	Lum/Myo'	'Bas/Myo'	Lum/Bas/Myo'	'Aci/Bas/Myo'	Aci/Lum/Myo'	Aci/Lum/Bas'	Aci/Lum/Bas/Myo'		Uni	Bi	Tri	Quad	Muti
Sample 1, 2, 3	0	0	7.85674	8.32046	0	0	2.73893	0	0	5.23783	0	0	0	0	0		5.76384	5.76384	0	0	0

## Sheet: cell type
cell type								unfiltered
	Confetti [E13.5--> E18.5]'							Confetti [E13.5--> E18.5]'						Calculated WT'							Krt8 [E13.5--> E18.5]'
	'Aci'	'Bas'	'Lum'	'Myo'				'Aci'	'Bas'	'Lum'	'Myo'			'Aci'	'Bas'	'Lum'	'Myo'				'Aci'	'Bas'	'Lum'	'Myo'
Sample 1	2511	91	436	108	3146		LCA152.1j 2020.10.09	2511	102	472	108	3193	Sample 1	115353	10248	19148.7	10986	155736		Sample 1	92	0	128	0	220
Sample 2	1285	29	309	34	1657		LCA 103_1c 2020.03.02 clones and LCA103.1c 2020.07.22	1300	39	317	34	1690	Sample 2	84987	7835.86	14437.4	8094	115354		Sample 2	44	0	91	0	135
Sample 3	1385	5	396	55	1841		LCA103.1c clones 2021.02.24	1385	5	400	55	1845	Sample 3	55629	5483.6	9859.23	5298	76269.8		Sample 3	56	1	87	0	144
All samples	5181	125	1141	197	6644		All samples	5196	146	1189	197	6728								All samples	192	1	306	0	499
	Confetti [E15.5--> E18.5]'							Confetti [E15.5--> E18.5]'													Krt8 [E15.5--> E18.5]'
	'Aci'	'Bas'	'Lum'	'Myo'				'Aci'	'Bas'	'Lum'	'Myo'										'Aci'	'Bas'	'Lum'	'Myo'
Sample 1	284	0	10	1	295		LCA104.1g 20200725	396	6	11	7	420								Sample 1	23	0	33	0	56
Sample 2	105	0	1	1	107		LCA104.1g 20200728	176	0	1	3	180								Sample 2	8	0	38	0	46
Sample 3	269	4	8	7	288		LCA104.1g 20200925	441	5	21	1	468								Sample 3	8	0	50	0	58
All samples	658	4	19	9	690		All samples	1013	11	33	11	1068								All samples	39	0	121	0	160
	'red2kRas [RFP^+]'							'red2kRas [RFP^+]'						red2kRas [RFP^+] including Mist1-low intensity'							Krt14 [E13.5--> E18.5]'
	'Aci'	'Bas'	'Lum'	'Myo'				'Acinar'	'Basal'	'Luminal'	'Myoepithelial'			'Acinar'	'Basal'	'Luminal'	'Myoepithelial'	'Embryonic-like'			'Aci'	'Bas'	'Lum'	'Myo'
Sample 1	4729	0	45	13	4787		LCA98.1h 2020.03.12 clones and LCA98.1h 2020.03.12 clones missing	4962	0	47	13	5022	Sample 1	4729	0	45	13	1510	6297	Sample 1	12	6	2	40	60
Sample 2	731	0	0	0	731		LCA98.1h_20200315_clones	731	0	0	0	731	Sample 2	731	0	0	0	251	982	Sample 2	33	15	3	40	91
Sample 3	747	0	7	4	758		LCA98.1h clones 3 10 11 2020.03.17	747	0	7	4	758	Sample 3	747	0	7	4	1547	2305	Sample 3	93	51	8	71	223
All samples	6207	0	52	17	6276		All samples	6440	0	54	17	6511	All samples	6207	0	52	17	3308	9584	All samples	138	72	13	151	374
	'red2Notch [RFP^+]'							'red2Notch [RFP^+]'													Krt14 [E15.5--> E18.5]'
	'Aci'	'Bas'	'Lum'	'Myo'				'Acinar'	'Basal'	'Luminal'	'Myoepithelial'										'Aci'	'Bas'	'Lum'	'Myo'
Sample 1	660	0	1511	0	2171		CDAA16_1f 20201224	660	0	1511	0	2171								Sample 1	1	30	0	23	54
Sample 2	590	0	1746	0	2336		CDAA16_1f 20201222	590	0	1746	1	2337								Sample 2	0	14	0	22	36
Sample 3	594	0	1297	1	1892		CDAA16_1f 20201218	594	0	1297	1	1892								Sample 3	0	14	0	26	40
All samples	1844	0	4554	1	6399		All samples	1844	0	4554	2	6400								All samples	1	58	0	71	130
%
cell_type_pie_
	Confetti [E13.5--> E18.5]'							Confetti [E13.5--> E18.5]'						Calculated WT'							Krt8 [E13.5--> E18.5]'
	'Aci'	'Bas'	'Lum'	'Myo'				'Aci'	'Bas'	'Lum'	'Myo'			'Aci'	'Bas'	'Lum'	'Myo'				'Aci'	'Bas'	'Lum'	'Myo'
Sample 1	79.8156	2.89256	13.8589	3.43293			LCA152.1j 2020.10.09	78.6408	3.19449	14.7823	3.3824	100	Sample 1	74.0697	6.58041	12.2956	7.05426	100		Sample 1	41.8182	0	58.1818	0	100
Sample 2	77.5498	1.75015	18.6482	2.0519			LCA 103_1c 2020.03.02 clones and LCA103.1c 2020.07.22	76.9231	2.30769	18.7574	2.01183	100	Sample 2	73.6748	6.79287	12.5157	7.01665	100		Sample 2	32.5926	0	67.4074	0	100
Sample 3	75.2309	0.271592	21.51	2.98751			LCA103.1c clones 2021.02.24	75.0678	0.271003	21.6802	2.98103	100	Sample 3	72.9371	7.18974	12.9268	6.94639	100		Sample 3	38.8889	0.694444	60.4167	0	100
All samples	77.9801	1.8814	17.1734	2.96508			All samples	77.2295	2.17004	17.6724	2.92806									All samples	38.477	0.200401	61.3226	0
	Confetti [E15.5--> E18.5]'							Confetti [E15.5--> E18.5]'													Krt8 [E15.5--> E18.5]'
	'Aci'	'Bas'	'Lum'	'Myo'				'Aci'	'Bas'	'Lum'	'Myo'										'Aci'	'Bas'	'Lum'	'Myo'
Sample 1	96.2712	0	3.38983	0.338983			LCA104.1g 20200725	94.2857	1.42857	2.61905	1.66667									Sample 1	41.0714	0	58.9286	0	100
Sample 2	98.1308	0	0.934579	0.934579			LCA104.1g 20200728	97.7778	0	0.555556	1.66667									Sample 2	17.3913	0	82.6087	0	100
Sample 3	93.4028	1.38889	2.77778	2.43056			LCA104.1g 20200925	94.2308	1.06838	4.48718	0.213675									Sample 3	13.7931	0	86.2069	0	100
All samples	95.3623	0.57971	2.75362	1.30435				94.8502	1.02996	3.08989	1.02996									All samples	24.375	0	75.625	0
	'red2kRas [RFP^+]'							'red2kRas [RFP^+]'						red2kRas [RFP^+] including Mist1-low intensity'							Krt14 [E13.5--> E18.5]'
	'Aci'	'Bas'	'Lum'	'Myo'				'Acinar'	'Basal'	'Luminal'	'Myoepithelial'			'Acinar'	'Basal'	'Luminal'	'Myoepithelial'	'Embryonic-like'			'Aci'	'Bas'	'Lum'	'Myo'
Sample 1	98.7884	0	0.940046	0.271569			LCA98.1h 2020.03.12 clones and LCA98.1h 2020.03.12 clones missing	98.8053	0	0.935882	0.258861		Sample 1	75.0993	0	0.714626	0.206448	23.9797	100	Sample 1	20	10	3.33333	66.6667	100
Sample 2	100	0	0	0			LCA98.1h_20200315_clones	100	0	0	0		Sample 2	74.4399	0	0	0	25.5601	100	Sample 2	36.2637	16.4835	3.2967	43.956	100
Sample 3	98.5488	0	0.923483	0.527704			LCA98.1h clones 3 10 11 2020.03.17	98.5488	0	0.923483	0.527704		Sample 3	32.4078	0	0.303688	0.173536	67.115	100	Sample 3	41.704	22.87	3.58744	31.8386	100
All samples	98.9006	0	0.828553	0.270873				98.9095	0	0.829366	0.261097		All samples	64.7642	0	0.542571	0.177379	34.5159	100	All samples	36.8984	19.2513	3.47594	40.3743
	'red2Notch [RFP^+]'							'red2Notch [RFP^+]'													Krt14 [E15.5--> E18.5]'
	'Aci'	'Bas'	'Lum'	'Myo'				'Acinar'	'Basal'	'Luminal'	'Myoepithelial'										'Aci'	'Bas'	'Lum'	'Myo'
Sample 1	30.4007	0	69.5993	0			CDAA16_1f 20201224	30.4007	0	69.5993	0									Sample 1	1.85185	55.5556	0	42.5926	100
Sample 2	25.2568	0	74.7432	0			CDAA16_1f 20201222	25.246	0	74.7112	0.0427899									Sample 2	0	38.8889	0	61.1111	100
Sample 3	31.3953	0	68.5518	0.0528541			CDAA16_1f 20201218	31.3953	0	68.5518	0.0528541									Sample 3	0	35	0	65	100
All samples	28.817	0	71.1674	0.0156274				28.8125	0	71.1562	0.03125									All samples	0.769231	44.6154	0	54.6154
Mean
	Confetti [E13.5--> E18.5]'							Confetti [E13.5--> E18.5]'						Calculated WT'							Krt8 [E13.5--> E18.5]'
	'Aci'	'Bas'	'Lum'	'Myo'				'Aci'	'Bas'	'Lum'	'Myo'			'Aci'	'Bas'	'Lum'	'Myo'				'Aci'	'Bas'	'Lum'	'Myo'
Sample 1, 2, 3	77.5321	1.6381	18.0057	2.82411			Sample 1, 2, 3	76.8772	1.92439	18.4066	2.79175	100	Sample 1, 2, 3	73.5605	6.85434	12.5794	7.00577			Sample 1, 2, 3	37.7666	0.231481	62.002	0
	Confetti [E15.5--> E18.5]'							Confetti [E15.5--> E18.5]'													Krt8 [E15.5--> E18.5]'
	'Aci'	'Bas'	'Lum'	'Myo'				'Aci'	'Bas'	'Lum'	'Myo'										'Aci'	'Bas'	'Lum'	'Myo'
Sample 1, 2, 3	95.9349	0.462963	2.3674	1.23471			Sample 1, 2, 3	95.4314	0.832316	2.55393	1.18234									Sample 1, 2, 3	24.0853	0	75.9147	0
	'red2kRas [RFP^+]'							'red2kRas [RFP^+]'						red2kRas [RFP^+] including Mist1-low intensity'							Krt14 [E13.5--> E18.5]'
	'Aci'	'Bas'	'Lum'	'Myo'				'Acinar'	'Basal'	'Luminal'	'Myoepithelial'			'Acinar'	'Basal'	'Luminal'	'Myoepithelial'	'Embryonic-like'			'Aci'	'Bas'	'Lum'	'Myo'
Sample 1, 2, 3	99.1124	0	0.621176	0.266424			Sample 1, 2, 3	99.118	0	0.619788	0.262188		Sample 1, 2, 3	60.649	0	0.339438	0.126661	38.8849	100	Sample 1, 2, 3	32.6559	16.4512	3.40583	47.4871
	'red2Notch [RFP^+]'							'red2Notch [RFP^+]'													Krt14 [E15.5--> E18.5]'
	'Aci'	'Bas'	'Lum'	'Myo'				'Acinar'	'Basal'	'Luminal'	'Myoepithelial'										'Aci'	'Bas'	'Lum'	'Myo'
Sample 1, 2, 3	29.0176	0	70.9647	0.017618			Sample 1, 2, 3	29.014	0	70.9541	0.0318813									Sample 1, 2, 3	0.617284	43.1481	0	56.2346
SD
	Confetti [E13.5--> E18.5]'							Confetti [E13.5--> E18.5]'						Calculated WT'							Krt8 [E13.5--> E18.5]'
	'Aci'	'Bas'	'Lum'	'Myo'				'Aci'	'Bas'	'Lum'	'Myo'			'Aci'	'Bas'	'Lum'	'Myo'				'Aci'	'Bas'	'Lum'	'Myo'
Sample 1, 2, 3	2.29244	1.31407	3.86584	0.704864			Sample 1, 2, 3	1.78695	1.49896	3.46229	0.704614		Sample 1, 2, 3	0.574893	0.309282	0.320363	0.0547518			Sample 1, 2, 3	4.71409	0.400938	4.81277	0
	Confetti [E15.5--> E18.5]'							Confetti [E15.5--> E18.5]'													Krt8 [E15.5--> E18.5]'
	'Aci'	'Bas'	'Lum'	'Myo'				'Aci'	'Bas'	'Lum'	'Myo'										'Aci'	'Bas'	'Lum'	'Myo'
Sample 1, 2, 3	2.3819	0.801875	1.27804	1.0776			Sample 1, 2, 3	2.03219	0.742965	1.96662	0.838885									Sample 1, 2, 3	14.82	0	14.82	0
	'red2kRas [RFP^+]'							'red2kRas [RFP^+]'						red2kRas [RFP^+] including Mist1-low intensity'							Krt14 [E13.5--> E18.5]'
	'Aci'	'Bas'	'Lum'	'Myo'				'Acinar'	'Basal'	'Luminal'	'Myoepithelial'			'Acinar'	'Basal'	'Luminal'	'Myoepithelial'	'Embryonic-like'			'Aci'	'Bas'	'Lum'	'Myo'
Sample 1, 2, 3	0.777962	0	0.538018	0.26389			Sample 1, 2, 3	0.774502	0	0.536788	0.263868		Sample 1, 2, 3	24.4598	0	0.358652	0.110919	24.4607		Sample 1, 2, 3	11.2929	6.43504	0.158348	17.6805
	'red2Notch [RFP^+]'							'red2Notch [RFP^+]'													Krt14 [E15.5--> E18.5]'
	'Aci'	'Bas'	'Lum'	'Myo'				'Acinar'	'Basal'	'Luminal'	'Myoepithelial'										'Aci'	'Bas'	'Lum'	'Myo'
Sample 1, 2, 3	3.29469	0	3.31385	0.0305153			Sample 1, 2, 3	3.30086	0	3.29562	0.0280649									Sample 1, 2, 3	1.06917	10.9196	0	11.9732
SEM
	Confetti [E13.5--> E18.5]'							Confetti [E13.5--> E18.5]'						Calculated WT'							Krt8 [E13.5--> E18.5]'
	'Aci'	'Bas'	'Lum'	'Myo'				'Aci'	'Bas'	'Lum'	'Myo'			'Aci'	'Bas'	'Lum'	'Myo'				'Aci'	'Bas'	'Lum'	'Myo'
Sample 1, 2, 3	1.32354	0.75868	2.23194	0.406954			Sample 1, 2, 3	1.0317	0.865425	1.99895	0.406809		Sample 1, 2, 3	0.331915	0.178564	0.184962	0.0316109			Sample 1, 2, 3	2.72168	0.231481	2.77865	0
	Confetti [E15.5--> E18.5]'							Confetti [E15.5--> E18.5]'													Krt8 [E15.5--> E18.5]'
	'Aci'	'Bas'	'Lum'	'Myo'				'Aci'	'Bas'	'Lum'	'Myo'										'Aci'	'Bas'	'Lum'	'Myo'
Sample 1, 2, 3	1.37519	0.462963	0.737874	0.622154			Sample 1, 2, 3	1.17329	0.428951	1.13543	0.48433									Sample 1, 2, 3	8.55636	0	8.55636	0
	'red2kRas [RFP^+]'							'red2kRas [RFP^+]'						red2kRas [RFP^+] including Mist1-low intensity'							Krt14 [E13.5--> E18.5]'
	'Aci'	'Bas'	'Lum'	'Myo'				'Acinar'	'Basal'	'Luminal'	'Myoepithelial'			'Acinar'	'Basal'	'Luminal'	'Myoepithelial'	'Embryonic-like'			'Aci'	'Bas'	'Lum'	'Myo'
Sample 1, 2, 3	0.449157	0	0.310625	0.152357			Sample 1, 2, 3	0.447159	0	0.309915	0.152344		Sample 1, 2, 3	14.1219	0	0.207068	0.0640392	14.1224		Sample 1, 2, 3	6.51993	3.71527	0.0914221	10.2078
	'red2Notch [RFP^+]'							'red2Notch [RFP^+]'													Krt14 [E15.5--> E18.5]'
	'Aci'	'Bas'	'Lum'	'Myo'				'Acinar'	'Basal'	'Luminal'	'Myoepithelial'										'Aci'	'Bas'	'Lum'	'Myo'
Sample 1, 2, 3	1.90219	0	1.91325	0.017618			Sample 1, 2, 3	1.90575	0	1.90273	0.0162033									Sample 1, 2, 3	0.617284	6.30446	0	6.91275
SEP
	Confetti [E13.5--> E18.5]'							Confetti [E13.5--> E18.5]'													Krt8 [E13.5--> E18.5]'
	'Aci'	'Bas'	'Lum'	'Myo'				'Aci'	'Bas'	'Lum'	'Myo'										'Aci'	'Bas'	'Lum'	'Myo'
All samples	0.508375	0.166687	0.462699	0.208098			Sample 1, 2, 3	0.511252	0.177634	0.465026	0.205539									All samples	2.17806	0.2002	2.18016	0
	Confetti [E15.5--> E18.5]'							Confetti [E15.5--> E18.5]'													Krt8 [E15.5--> E18.5]'
	'Aci'	'Bas'	'Lum'	'Myo'				'Aci'	'Bas'	'Lum'	'Myo'										'Aci'	'Bas'	'Lum'	'Myo'
All samples	0.800598	0.289014	0.622966	0.431938			Sample 1, 2, 3	0.676284	0.308942	0.529505	0.308942									All samples	3.39426	0	3.39426	0
	'red2kRas [RFP^+]'							'red2kRas [RFP^+]'						red2kRas [RFP^+] including Mist1-low intensity'							Krt14 [E13.5--> E18.5]'
	'Aci'	'Bas'	'Lum'	'Myo'				'Acinar'	'Basal'	'Luminal'	'Myoepithelial'			'Acinar'	'Basal'	'Luminal'	'Myoepithelial'	'Embryonic-like'			'Aci'	'Bas'	'Lum'	'Myo'
All samples	0.131626	0	0.114423	0.0656074			Sample 1, 2, 3	0.128707	0	0.112393	0.0632425		Sample 1, 2, 3	0.487962	0	0.0750367	0.0429825	0.485628		All samples	2.4951	2.03874	0.947148	2.53708
	'red2Notch [RFP^+]'							'red2Notch [RFP^+]'													Krt14 [E15.5--> E18.5]'
	'Aci'	'Bas'	'Lum'	'Myo'				'Acinar'	'Basal'	'Luminal'	'Myoepithelial'										'Aci'	'Bas'	'Lum'	'Myo'
All samples	0.566183	0	0.566274	0.0156262			Sample 1, 2, 3	0.566112	0	0.566295	0.0220936									All samples	0.766266	4.35979	0	4.36657
