# Supplementary material for: A cellular hierarchy of Notch and Kras signaling controls cell fate specification in the developing mouse salivary gland
Source: Dev Cell. Author manuscript; Available in PMC 2023 Aug 4. (PMC7614884; doi:10.1016/j.devcel.2022.12.009)
Supplement: Tables S4 [file EMS182036-supplement-Table_S4.xlsx]

## Sheet: Endbud
					logFC relative to
Gene_name	Top	p.value	FDR	summary.logFC	Myoepithelial	Basal_duct	Proacinal	Luminal_duct
Mdk	1	1.52571e-15	1.34413e-11	3.35379	-0.0399816	1.92548	2.2563	3.35379
Anp32b	1	5.98751e-16	1.15625e-11	1.60169	0.934698	0.771935	0.451898	1.60169
Ran	1	2.08814e-15	1.34413e-11	1.6378	1.25739	0.97659	0.169619	1.6378
Dlk1	1	5.71338e-14	2.75827e-10	3.59743	-0.551764	3.59743	0.96054	4.15993
Emid1	2	2.74158e-11	1.05885e-07	1.89626	-0.372743	1.34811	1.76065	1.89626
Nme1	2	2.91155e-09	4.325e-06	1.20462	1.20462	0.956799	-0.28542	1.0276
H2afz	3	4.13759e-09	5.70722e-06	1.77939	1.77939	1.0734	-0.185532	1.50311
Ccnd2	3	6.01955e-10	1.29159e-06	3.27058	-0.993728	0.420542	3.10434	3.27058
Cdkn1c	4	1.9427e-09	3.41049e-06	3.60997	-0.251663	2.18615	3.37848	3.60997
Igfbp2	5	5.37158e-09	6.91538e-06	2.79459	-0.645498	2.27542	2.48594	2.79459
Ifitm3	5	7.29633e-11	2.34832e-07	2.32939	-0.0748409	-0.18491	1.95978	2.32939
Ranbp1	5	1.06386e-07	8.56009e-05	1.2647	1.2647	0.75256	0.214218	1.21922
Psma6	6	1.28558e-06	0.000577346	1.07247	1.07247	0.718448	0.66848	0.924542
Lgals7	7	1.23599e-08	1.40401e-05	2.2938	-0.340349	1.27793	2.16098	2.2938
Ppia	7	3.00301e-10	8.28446e-07	0.654203	0.314683	0.374075	0.299922	0.654203
Hnrnpab	7	6.60068e-06	0.00190247	1.01689	1.01689	0.716191	0.398091	0.889555
Hmgb1	8	1.27443e-06	0.000577346	1.18975	1.06208	0.399731	0.505658	1.18975
Slc25a4	8	3.92768e-10	9.48093e-07	1.29197	-0.0485026	0.82052	1.02722	1.29197
Tuba1b	9	2.86895e-09	4.325e-06	2.56282	1.52667	1.6445	0.914462	2.56282
Smoc2	9	6.93887e-08	6.38078e-05	2.75557	-0.114609	-1.06418	2.72184	2.75557
Marcksl1	10	1.21793e-06	0.000577346	1.14437	-0.127118	0.216277	1.14437	0.49769
Ldha	10	1.36398e-08	1.46332e-05	1.38102	0.121205	1.03618	0.0798527	1.38102
Anapc15	10	2.45326e-06	0.000941304	1.11977	0.95019	0.92255	0.552898	1.11977
Calm1	10	1.67444e-09	3.2335e-06	1.48818	0.288044	0.839356	0.409472	1.48818
Tpm2	11	6.151e-07	0.000359945	2.28178	-0.642459	0.74785	2.20765	2.28178
Eif5a	11	2.37822e-05	0.00574072	0.935094	0.875724	0.486518	-0.14036	0.935094
Mrpl13	11	1.55726e-06	0.000653743	1.02987	0.811389	0.979615	0.808412	1.02987
Fbln2	12	1.08535e-06	0.000537413	1.69896	-0.293056	0.151886	1.69896	1.63146
Dtymk	13	5.4954e-07	0.00033163	1.43961	1.02676	1.11161	0.611304	1.43961
Lcn2	13	6.58015e-06	0.00190247	2.02966	0.406223	2.02966	0.937316	1.88482
Pdgfa	13	1.79665e-06	0.000722814	1.82626	-0.664103	-0.32998	1.82626	0.547123
Mia	14	6.7235e-07	0.000370964	2.21051	-0.315438	1.41384	2.06952	2.21051
Tubb5	14	6.43898e-09	7.77145e-06	2.42962	1.14364	1.28766	1.3028	2.42962
Igfbp4	15	9.39474e-08	7.8879e-05	1.80002	0.199249	0.137623	1.3765	1.80002
Snrpd1	15	3.06622e-06	0.00105735	1.30743	1.02845	0.856069	0.450642	1.30743
Ube2s	16	1.86865e-06	0.000736439	1.32295	1.00487	0.795222	0.299319	1.32295
Sparc	16	2.73784e-06	0.000979081	2.40864	-0.669588	0.151145	2.40864	1.99284
Arhgdib	17	1.40165e-06	0.000601494	1.92924	0.696773	1.05709	1.82592	1.92924
Sfrp1	17	2.29207e-08	2.32959e-05	2.66423	-0.377326	0.53492	1.70793	2.66423
Gapdh	18	6.05437e-08	5.84579e-05	1.31714	0.344227	0.664089	0.262316	1.31714
Cnn2	18	2.63668e-06	0.000960697	1.87479	-0.584805	0.436241	1.82022	1.87479
Tmsb10	19	7.25558e-06	0.00200161	0.923488	-0.163681	0.565387	0.923488	0.864221
Rpl13a	19	7.95448e-08	6.98223e-05	0.778849	0.0332812	0.201622	-0.0960317	0.778849
Col9a3	20	1.07628e-06	0.000537413	1.46387	-0.616316	0.444106	1.28829	1.46387
Rpsa	21	1.56247e-07	0.00011605	0.561526	0.162815	0.38399	0.051085	0.561526
Rbx1	21	2.49436e-06	0.000941304	0.705472	0.513435	0.538815	0.337778	0.705472
Acta2	21	5.73463e-06	0.00178615	3.59819	-1.62681	2.89942	3.44074	3.59819
Myl9	22	5.93856e-06	0.00180228	3.10815	-1.16346	2.14018	2.95213	3.10815
Crlf1	23	1.12529e-07	8.69218e-05	2.39378	-0.224937	0.352271	1.37732	2.39378
Cfl1	23	5.97307e-06	0.00180228	0.901198	-0.0141398	0.426899	0.900264	0.901198
Igfbp5	25	2.09564e-05	0.00539585	1.56401	-1.50039	-1.07744	1.56401	0.804389
Snrpe	26	3.50107e-07	0.000225364	0.930285	0.592239	0.493819	0.33189	0.930285
Col4a1	26	6.85557e-06	0.00192026	2.21617	-0.610217	1.32321	1.96394	2.21617
Rplp1	26	1.70659e-07	0.000122059	0.517463	-0.00252757	0.295779	0.355013	0.517463
Tuba1a	27	4.01561e-05	0.0090169	1.83748	-0.109852	0.589862	1.83748	1.32227
Morf4l2	27	1.39475e-06	0.000601494	1.34475	0.568872	0.958705	0.722486	1.34475
Tinagl1	28	6.70187e-07	0.000370964	2.22778	-0.242475	1.34831	1.60717	2.22778
Mif	28	2.5747e-07	0.000177572	1.2333	0.254778	0.710106	0.114564	1.2333
Pkm	29	3.28769e-07	0.000218926	1.06385	0.141268	0.687861	0.532878	1.06385
Lgals1	29	2.87261e-06	0.0010086	1.51128	-0.13274	1.00107	1.23431	1.51128
Ctsz	31	2.29073e-05	0.00559954	1.12362	0.519558	0.939284	0.500013	1.12362
Pfn1	31	5.10884e-07	0.000318248	1.09411	0.0673265	0.673524	0.484451	1.09411
Eno1	32	1.40494e-05	0.00376817	1.3542	0.549298	1.06909	0.809357	1.3542
Ptn	35	7.21986e-07	0.000387285	2.03015	0.684809	0.702739	1.3293	2.03015
Krt14	35	4.53663e-05	0.00995532	2.28339	-0.959864	-1.46817	2.25802	2.28339
Hnrnpa1	36	7.77826e-07	0.000405962	1.00987	0.100531	0.128457	0.582097	1.00987
Meg3	39	1.23752e-06	0.000577346	3.48696	-1.18656	2.16894	0.753455	3.48696
Snrpd2	44	1.61578e-06	0.000663879	0.715247	0.428076	0.267025	0.181337	0.715247
Morf4l1	44	2.20788e-05	0.00553719	0.798238	0.051624	0.632692	0.434562	0.798238
Rpl36a	49	2.53471e-06	0.000941304	0.539294	-0.0253988	0.258499	0.272914	0.539294
Hmgn2	50	3.96459e-05	0.00900708	1.3422	1.00212	0.991809	0.340379	1.3422
Rpl37rt	51	3.98676e-06	0.00132739	0.70615	0.148199	0.490302	0.407603	0.70615
Rpl22l1	53	3.26046e-06	0.00110461	0.66923	0.103843	-0.180507	0.0339075	0.66923
Rps3a3	55	5.11494e-06	0.00167415	0.511451	0.0818699	0.307334	0.321987	0.511451
Cks1b	56	5.30176e-06	0.00170637	1.47825	0.74936	0.888597	0.287514	1.47825
Rpl12	57	5.48656e-06	0.0017369	0.542236	0.15803	0.354633	0.204924	0.542236
Stub1	58	6.40252e-06	0.00190214	1.30714	0.752797	0.762618	0.523745	1.30714
Sumo2	61	6.86126e-06	0.00192026	0.967033	0.560399	0.400837	0.532162	0.967033
Rbm3	63	8.08686e-06	0.00219951	1.10509	0.575922	0.375132	-0.0814116	1.10509
Capn6	65	2.24427e-05	0.00555629	1.63874	-0.409119	1.14753	0.965606	1.63874
Siva1	68	1.52896e-05	0.00404462	1.41009	0.0144327	0.367849	0.719567	1.41009
Rnf187	69	1.79187e-05	0.00467605	0.908489	0.416665	0.314632	0.390158	0.908489
Rps12	72	2.20213e-05	0.00553719	0.502605	0.172559	0.320529	0.146177	0.502605
Nudt21	75	3.89832e-05	0.00896195	1.21614	0.75624	0.888711	0.600039	1.21614
Rcn1	77	2.40813e-05	0.00574115	1.33363	-0.175332	0.841479	0.538016	1.33363
Npm1	78	3.23263e-05	0.00761284	0.772697	0.21057	0.259903	-0.0107779	0.772697
Ybx1	82	4.13013e-05	0.00916747	0.90263	0.538506	0.0522927	-0.0339875	0.90263

## Sheet: Myoepithelial cell
					logFC relative to
Gene_name	Top	p.value	FDR	summary.logFC	End_bud	Basal_duct	Proacinal	Luminal_duct
Sec61a2	1	3.27048e-19	3.02183e-17	0.59017	0.59017	0.12319	0.294349	0.290954
Ccnd2	1	7.5845e-188	1.46464e-183	4.09807	0.993728	1.41427	4.09807	4.26431
Dlk1	1	2.33744e-150	1.50461e-146	4.71169	0.551764	4.14919	1.5123	4.71169
Cdkn1c	2	2.19519e-166	2.11957e-162	3.63014	0.251663	2.43782	3.63014	3.86163
Vmac	2	3.12365e-16	2.41283e-14	0.515311	0.515311	0.37886	0.306439	0.357807
Acta2	2	1.11643e-143	5.38985e-140	5.06754	1.62681	4.52623	5.06754	5.225
Igfbp2	3	2.87227e-122	6.93331e-119	3.13144	0.645498	2.92092	3.13144	3.44009
G0s2	3	8.44922e-13	4.77084e-11	0.464918	0.464918	0.357963	0.313948	0.304904
Col9a1	4	7.9938e-87	8.12465e-84	2.43835	0.358577	2.16825	2.12577	2.43835
Myl9	4	2.98255e-142	1.15192e-138	4.11559	1.16346	3.30364	4.11559	4.27161
Sparc	5	1.0835e-124	3.48725e-121	3.07823	0.669588	0.820732	3.07823	2.66243
Krt14	5	5.53777e-123	1.52771e-119	3.21789	0.959864	-0.508308	3.21789	3.24325
Mylk	5	5.7767e-33	1.06551e-30	1.26439	1.14258	1.20247	1.18349	1.26439
2010007H06Rik	6	1.7945e-47	5.97476e-45	1.9559	0.608684	1.96549	1.9559	1.94609
Mdk	7	1.37415e-107	2.65363e-104	3.39377	0.0399816	1.96546	2.29628	3.39377
Meg3	7	3.7201e-82	3.2654e-79	4.67352	1.18656	3.3555	1.94002	4.67352
Tpm2	8	1.08932e-106	1.91235e-103	2.92424	0.642459	1.39031	2.85011	2.92424
Cnn2	8	2.4064e-110	5.16333e-107	2.40503	0.584805	1.02105	2.40503	2.45959
Col4a1	9	1.67809e-95	2.49274e-92	2.82638	0.610217	1.93342	2.57416	2.82638
Col4a2	10	1.18053e-76	8.76819e-74	2.43334	0.790411	1.86208	2.37695	2.43334
Lgals7	11	9.2001e-96	1.48053e-92	2.50133	0.340349	1.61828	2.50133	2.63415
Crlf1	11	5.06645e-94	6.52254e-91	2.61871	0.224937	0.577208	1.60226	2.61871
Osr1	11	7.36492e-44	2.15491e-41	1.68953	0.724841	1.57804	1.52793	1.68953
Igfbp5	12	3.73756e-95	5.15543e-92	3.0644	1.50039	0.422946	3.0644	2.30477
Lcn2	12	1.9388e-38	4.40473e-36	1.62343	-0.406223	1.62343	0.531093	1.4786
Mia	13	7.13093e-94	8.60659e-91	2.38496	0.315438	1.72927	2.38496	2.52595
Rian	13	4.74607e-61	2.54587e-58	1.9452	0.393538	1.64377	0.538562	1.9452
Pdgfa	14	2.11303e-93	2.40028e-90	2.49036	0.664103	0.334123	2.49036	1.21123
Sfrp1	14	3.65066e-85	3.52489e-82	3.04156	0.377326	0.912246	2.08525	3.04156
Emid1	14	3.50471e-79	2.70718e-76	2.13339	0.372743	1.72085	2.13339	2.26901
Serpinh1	15	4.02908e-91	4.32253e-88	2.26987	0.932706	0.951355	2.26987	1.50464
Smoc2	16	2.66488e-82	2.45055e-79	2.83645	0.114609	-0.949569	2.83645	2.87018
Capn6	16	5.20604e-72	3.46669e-69	2.04786	0.409119	1.55665	1.37472	2.04786
Tinagl1	17	2.57316e-81	2.16044e-78	2.47025	0.242475	1.59079	1.84965	2.47025
Spon1	17	1.53176e-36	3.21519e-34	1.30414	0.411855	1.2324	1.28099	1.30414
Ifitm3	18	7.93672e-80	6.38608e-77	2.03462	0.0748409	-0.110069	2.03462	2.40423
Cpm	18	9.96043e-43	2.7091e-40	1.48741	1.19062	1.33198	1.48741	1.49684
Cald1	20	2.59365e-37	5.69159e-35	1.36298	0.887063	1.8019	1.36298	1.93632
Sostdc1	21	2.7967e-76	2.00027e-73	2.83706	1.31221	0.909745	2.83706	2.01672
Id4	22	1.06676e-39	2.51223e-37	1.37753	0.882271	1.20998	1.23793	1.37753
Tagln	23	3.19366e-54	1.31219e-51	2.45795	1.1307	1.87069	2.4511	2.45795
Myl6	23	9.06167e-74	6.24964e-71	1.36032	0.772496	1.04765	1.36032	1.03527
Fbln2	24	4.83945e-68	3.11515e-65	1.99201	0.293056	0.444942	1.99201	1.92451
Lmo4	25	1.42222e-28	2.3275e-26	1.52882	0.602762	1.52882	0.771119	1.177
Col9a3	26	3.52688e-67	2.19702e-64	1.9046	0.616316	1.06042	1.9046	2.08019
Ntrk2	26	1.73107e-46	5.48011e-44	1.55234	0.645263	1.24676	1.44198	1.55234
Hmgn3	27	4.91552e-59	2.43394e-56	1.99741	0.504811	0.69783	1.41407	1.99741
Nrtn	27	1.53977e-66	9.29203e-64	1.90925	0.905508	1.24884	1.90925	1.75655
Apoe	28	1.07305e-43	3.09278e-41	1.87723	0.922676	1.51257	1.81956	1.87723
Fgfr1	28	1.08312e-56	4.98002e-54	1.81468	0.622227	1.24028	1.59946	1.81468
Dapl1	29	3.30769e-65	1.9356e-62	2.26842	0.889073	0.474096	2.26842	2.05149
Oat	29	4.43862e-55	1.99335e-52	2.05211	0.38046	0.941956	1.59689	2.05211
Pdpn	30	6.44507e-55	2.82865e-52	1.81327	0.279033	-0.0304171	1.7824	1.81327
Fxyd3	30	8.67491e-26	1.2409e-23	1.48309	0.370788	1.48309	-0.180245	1.41775
Flna	30	4.04201e-65	2.29574e-62	1.90429	0.786153	1.03275	1.90429	1.69779
Itm2c	31	1.06184e-61	5.85863e-59	1.79101	0.650996	0.749246	1.79101	1.8027
Gm1673	31	2.19963e-54	9.23415e-52	1.72151	0.125685	1.09394	1.55583	1.72151
Msrb1	31	5.5009e-27	8.43078e-25	1.40566	0.434711	1.35646	0.731816	1.40566
Serpine2	32	1.90009e-24	2.4961e-22	1.01533	-0.251214	1.01533	0.283588	0.928749
Tuba1a	32	7.89627e-61	4.12121e-58	1.94733	0.109852	0.699714	1.94733	1.43212
Myl12a	33	2.20882e-59	1.12249e-56	1.17127	0.426668	0.412068	1.17127	0.48963
Smr3a	33	4.46999e-26	6.49023e-24	1.39328	-0.0817754	1.32812	1.34936	1.39328
Igfbp4	34	3.50039e-50	1.32541e-47	1.60077	-0.199249	-0.0616264	1.17725	1.60077
Actg1	34	1.54383e-58	7.45325e-56	0.805185	0.27265	0.731467	0.805185	0.719593
Fstl1	35	9.55611e-58	4.50093e-55	1.85309	0.968066	1.31183	1.85309	1.31165
Gpc3	35	2.54121e-49	9.08766e-47	1.70296	0.754715	1.12346	1.47074	1.70296
Cnn1	36	1.49081e-19	1.4252e-17	0.819909	0.744213	0.760748	0.814004	0.819909
Perp	37	1.50857e-54	6.47377e-52	1.39591	0.561755	0.107787	1.39591	0.160959
Crip2	37	2.66113e-22	3.1527e-20	1.17946	-0.371961	1.17946	-1.33761	-0.0431492
Golim4	38	2.3302e-33	4.41161e-31	1.25824	0.608215	1.05831	0.916309	1.25824
Itga6	39	4.48148e-50	1.66427e-47	1.55952	0.731604	1.27218	1.55952	1.72206
S100a10	40	1.24114e-53	4.99324e-51	1.54769	0.335252	-0.571082	1.54769	0.192995
Pdlim7	40	9.93503e-40	2.36858e-37	1.42372	0.542435	1.15993	1.42372	1.40173
Pgf	41	7.92933e-25	1.09374e-22	0.960403	0.108427	0.912853	0.861176	0.960403
Palld	42	2.19181e-42	5.71974e-40	1.37907	0.630816	1.06776	1.37907	1.07175
Ctsl	42	6.8097e-53	2.68372e-50	1.68231	0.632876	0.375071	1.68231	1.43529
Actg2	43	5.07588e-23	6.40656e-21	0.957456	0.522051	0.929264	0.957456	0.932949
Rnase4	43	1.53914e-47	5.21446e-45	1.58918	0.321667	0.929957	1.58918	1.51167
Marcksl1	44	9.21599e-51	3.5594e-48	1.27149	0.127118	0.343395	1.27149	0.624808
Tgfb1i1	44	1.85524e-25	2.57745e-23	0.942293	0.662171	0.872556	0.942293	0.936909
Spon2	45	1.84664e-43	5.24419e-41	1.64438	0.396249	1.14659	1.61746	1.64438
Il17b	45	3.01805e-22	3.53222e-20	1.04192	0.702717	1.008	1.03582	1.04192
H19	46	4.72013e-43	1.30215e-40	1.86764	0.158721	-0.00539428	1.21122	1.86764
Slc25a4	46	1.49768e-48	5.25849e-46	1.07573	0.0485026	0.869022	1.07573	1.34047
Vim	47	5.51909e-50	2.01093e-47	1.68419	0.337738	1.22579	1.68419	1.3654
Cpe	48	3.85495e-43	1.07888e-40	1.5973	0.289884	0.107858	1.5973	1.57669
BC006965	49	8.12087e-20	7.88051e-18	0.858402	0.492976	0.858402	0.206917	0.678435
Vcan	49	2.19463e-41	5.65073e-39	1.38323	0.267754	-0.0662869	1.27051	1.38323
Hspb1	50	7.85935e-48	2.71021e-45	1.62456	0.32001	-0.465274	1.62456	-0.704748
Ntrk3	50	1.10329e-36	2.34129e-34	1.29837	0.593268	1.00072	1.2217	1.29837
Lamb1	50	4.44725e-40	1.0871e-37	1.29151	0.701088	0.892835	1.22192	1.29151
Krt23	52	2.18647e-19	2.04966e-17	0.905221	0.137688	0.905221	-0.109378	-0.272223
Cav1	53	1.39635e-22	1.70664e-20	0.768008	0.207929	0.721648	0.746742	0.768008
Tmsb10	53	2.94274e-47	9.63173e-45	1.08717	0.163681	0.729069	1.08717	1.0279
Dstn	54	5.72622e-46	1.78353e-43	0.973706	0.285941	1.09771	0.973706	0.901702
Cfl1	54	3.56735e-47	1.14815e-44	0.914404	0.0141398	0.441039	0.914404	0.915338
Cnp	56	5.64302e-40	1.36216e-37	1.33369	0.503923	0.924449	1.33369	1.27609
Rps27	57	5.36311e-45	1.64392e-42	0.502019	0.175971	0.211704	0.502019	0.228657
Cldn10	57	6.66407e-19	6.04177e-17	0.900493	-0.0978116	0.900493	-2.43119	0.859861
Col9a2	58	1.1593e-21	1.28663e-19	0.751058	0.293631	0.706401	0.673199	0.751058
Mfge8	58	5.51349e-45	1.66361e-42	1.65433	0.437085	0.866745	1.65433	1.43511
Tmem158	59	2.4429e-35	4.86339e-33	1.26554	0.334211	0.374766	1.14982	1.26554
Laptm4a	59	1.11049e-44	3.29918e-42	1.17567	0.497924	0.569122	1.17567	0.790349
Rcn3	60	1.05904e-35	2.15276e-33	1.16269	0.286361	0.848127	1.16269	1.16989
Mef2c	60	3.27685e-20	3.24509e-18	0.693798	0.324287	0.665325	0.66203	0.693798
1500015O10Rik	61	6.70471e-23	8.35321e-21	0.856903	0.0917955	0.766223	0.838279	0.856903
Lgals1	61	5.78455e-36	1.18836e-33	1.36705	0.13274	1.13382	1.36705	1.64402
Gpc6	62	3.54597e-27	5.52228e-25	1.13148	0.264857	0.940035	0.965747	1.13148
Kitl	63	1.15099e-33	2.22267e-31	1.27762	0.481251	0.844794	1.15044	1.27762
Tril	64	1.24598e-19	1.20305e-17	0.652205	-0.0455322	0.61545	0.617063	0.652205
Sepw1	66	1.84214e-42	4.94078e-40	1.25544	0.232576	0.580225	1.25544	1.35452
Gas1	66	1.12153e-25	1.58086e-23	0.987415	0.451706	0.847534	0.85555	0.987415
Arhgdib	67	5.79351e-33	1.06551e-30	1.23247	-0.696773	0.360313	1.12914	1.23247
Fst	67	2.00333e-42	5.29949e-40	1.79634	1.16073	-0.014383	1.79634	1.56627
Etv5	67	1.2875e-26	1.92735e-24	0.903215	-0.131022	0.754668	0.595933	0.903215
Hs3st1	68	4.87555e-17	4.04084e-15	0.591173	0.0638128	0.591173	0.452805	0.513237
Dcpp1	69	5.6929e-17	4.69311e-15	1.14742	-0.377777	1.14742	-2.10051	0.805485
Rcn1	70	8.7947e-32	1.57254e-29	1.50896	0.175332	1.01681	0.713348	1.50896
Tpm1	71	2.6038e-41	6.61606e-39	1.23522	0.433717	1.0535	1.23522	0.250149
Mfap2	72	1.90114e-32	3.46347e-30	1.17057	0.544475	0.142442	1.17057	1.17008
Cryab	72	1.45342e-40	3.64506e-38	1.52838	0.870025	0.906269	1.52838	0.558688
Aqp5	72	1.16619e-16	9.34454e-15	0.612333	-0.479769	0.612333	-1.7851	0.540506
Pdgfc	73	3.16138e-40	7.82684e-38	1.3097	0.440324	0.241535	1.3097	0.589594
Marcks	73	6.57799e-30	1.11428e-27	1.29331	0.45384	0.380099	0.894394	1.29331
Nnat	74	9.89377e-30	1.66138e-27	1.16141	0.0134957	0.27497	1.1152	1.16141
Pgm5	74	1.0796e-22	1.32791e-20	0.725913	0.59671	0.64212	0.725913	0.722992
Nbl1	75	2.40617e-29	4.00565e-27	1.05309	0.381682	-0.158146	1.00605	1.05309
Tshz2	76	1.01535e-21	1.13338e-19	0.902562	0.639174	0.889093	0.902562	0.727908
Rhoc	76	4.17314e-39	9.70934e-37	1.39079	0.501335	0.841414	1.39079	1.18373
Gstm5	77	9.09015e-29	1.50034e-26	1.18443	0.210409	0.793029	0.956092	1.18443
Nfib	77	6.88948e-39	1.58384e-36	1.21112	0.743491	0.388481	1.21112	1.09699
Matn2	77	1.36015e-16	1.07647e-14	0.5619	0.342512	0.548493	0.54124	0.5619
Anxa6	78	4.30163e-33	8.06494e-31	1.08627	0.348287	0.837101	1.08627	1.16673
Csrp1	79	2.87731e-38	6.46091e-36	1.29672	0.394804	1.1438	1.29672	1.37332
Mgst1	79	1.73303e-15	1.26767e-13	1.02072	0.332888	1.02072	0.131247	0.201444
Calm1	79	3.20925e-28	5.20788e-26	1.20014	-0.288044	0.551312	0.121428	1.20014
Map1lc3a	80	1.13177e-37	2.51215e-35	1.3098	0.306647	-1.2277	1.3098	0.133066
Crispld2	80	9.54124e-16	7.1973e-14	0.68389	-0.134275	0.68389	0.669193	0.68389
Rbms3	83	3.06951e-37	6.66015e-35	1.2477	0.28803	0.533257	1.2477	0.83072
Slc12a2	83	3.08143e-15	2.2121e-13	0.632842	0.0224329	0.632842	-0.348503	-0.00842243
Sox4	84	5.73595e-37	1.23074e-34	1.35302	0.678547	0.146616	1.35302	-0.4222
Vwa1	85	8.24765e-27	1.2541e-24	0.950754	-0.339001	0.385798	0.938883	0.950754
Fbxo32	85	2.0381e-33	3.89681e-31	1.32517	0.585332	0.966221	1.32517	0.861143
Josd2	86	1.50761e-19	1.43416e-17	1.07936	0.0730648	0.946665	0.698499	1.07936
Egr1	86	4.8743e-36	1.01213e-33	1.5437	0.662693	0.451895	1.5437	0.75743
Fkbp9	88	2.65308e-26	3.91097e-24	1.11424	0.804922	0.480994	0.936078	1.11424
Rhoj	88	6.74131e-20	6.57482e-18	0.790363	0.431704	0.713632	0.27348	0.790363
Gas6	89	4.14815e-26	6.06855e-24	1.00125	0.260163	0.238904	0.75396	1.00125
Actb	90	2.23181e-35	4.48943e-33	1.08701	0.0719329	0.695179	1.08701	1.07533
Ndrg2	90	6.33547e-35	1.24841e-32	1.18784	0.218312	0.85435	1.18784	0.886035
Rsu1	91	4.18151e-32	7.54664e-30	1.11797	0.265498	0.670111	1.11797	1.0869
Kazald1	92	5.40581e-28	8.55669e-26	0.964745	0.264875	0.633549	0.964745	0.936112
Sox10	93	2.52857e-14	1.65523e-12	0.61901	0.119628	0.61901	0.388159	0.510688
Cda	94	3.47616e-14	2.24509e-12	0.487093	-0.101457	0.487093	0.455545	0.436656
Ftl1	94	9.83623e-34	1.91866e-31	0.647915	0.188205	0.0895635	0.647915	0.425717
Siva1	94	1.14701e-25	1.60506e-23	1.39566	-0.0144327	0.353417	0.705134	1.39566
Lmod1	95	9.51092e-18	8.0555e-16	0.641836	0.346233	0.578877	0.641836	0.632614
Ckb	97	2.51473e-16	1.95028e-14	0.717147	0.358754	0.669046	0.717147	0.716423
Snhg18	97	8.22051e-25	1.12586e-22	1.08694	0.793005	0.64054	0.928095	1.08694
Gm9885	98	1.52836e-16	1.20466e-14	0.583191	-0.0340688	0.538396	0.502599	0.583191
Pfn1	98	1.68713e-24	2.23151e-22	1.02678	-0.0673265	0.606198	0.417124	1.02678
Tspan3	99	1.82249e-31	3.19946e-29	1.1448	0.247336	0.822395	1.1448	1.32574
Tfap2c	100	1.97284e-13	1.17949e-11	0.665087	-0.112224	0.665087	0.51435	0.573583
Sult5a1	100	1.66936e-24	2.22324e-22	0.899842	0.364123	0.241495	0.884655	0.899842
Sh3bgrl	100	1.67979e-31	2.976e-29	1.08968	0.204382	0.53577	1.08968	0.940024
Dag1	101	1.49856e-23	1.90386e-21	1.25222	0.640962	0.951906	1.01432	1.25222
Ptn	102	1.39734e-23	1.78703e-21	1.34534	-0.684809	0.0179297	0.644486	1.34534
Tmem176b	103	1.90145e-30	3.30801e-28	1.20417	0.115465	-0.0765474	1.20417	0.810117
Ldha	103	4.80802e-22	5.52665e-20	1.25982	-0.121205	0.914972	-0.0413519	1.25982
Krt17	104	2.41221e-30	4.15913e-28	1.33695	-0.197293	-1.50461	1.33695	0.799662
Chadl	104	4.69247e-18	4.04537e-16	0.673918	0.0870429	0.609352	0.673918	0.664393
Cyr61	105	3.02916e-30	5.17665e-28	1.87548	1.26571	-0.593152	1.87548	-0.368689
Trim29	105	2.80513e-27	4.40405e-25	0.868606	0.0679183	-0.246765	0.868606	0.818596
Lbh	105	4.53173e-15	3.17073e-13	0.51036	0.366494	0.482268	0.481185	0.51036
Gapdh	106	6.23121e-23	7.81369e-21	0.972915	-0.344227	0.319862	-0.0819105	0.972915
Aldoc	107	7.03644e-13	3.99649e-11	0.673248	-0.0632799	0.673248	-0.913758	-0.268282
Apobec3	108	1.08441e-14	7.39963e-13	0.689913	0.0784531	0.706026	0.689913	0.728085
Rbpms	110	1.8946e-12	1.02771e-10	0.724441	0.369414	0.724441	0.627384	0.640335
Pdlim4	110	3.95299e-28	6.36134e-26	1.05963	0.0761277	0.714926	1.05963	0.75926
Fjx1	111	2.11927e-22	2.52625e-20	0.81626	0.442564	0.552056	0.804515	0.81626
Rps26	111	5.09554e-28	8.13222e-26	0.462747	0.0968179	0.186694	0.462747	0.378872
Prdx4	112	7.18604e-14	4.47644e-12	0.947933	-0.162518	0.88637	0.288499	0.947933
Ccnd1	114	5.4081e-12	2.83024e-10	0.650352	0.168947	0.650352	-1.49482	-0.544998
Ntng1	115	3.94433e-22	4.56102e-20	0.796562	0.667191	0.450371	0.769203	0.796562
Timp2	115	4.8852e-27	7.54704e-25	0.957719	-0.0179824	0.554925	0.957719	0.645822
Rps4x	116	1.18439e-20	1.21659e-18	0.525291	0.0527274	0.280404	0.268584	0.525291
Phlda3	118	2.48888e-26	3.69714e-24	0.891102	-0.0329344	0.315973	0.891102	0.680251
Arpc5	118	6.71839e-14	4.19867e-12	0.706731	0.180381	0.87083	0.706731	0.723626
Gsta4	119	6.24891e-26	9.00543e-24	1.08859	0.561286	-0.220463	1.08859	-1.06334
Irf2bpl	120	1.85988e-19	1.76059e-17	0.865026	-0.111256	0.814264	0.865026	0.823303
App	120	9.57619e-26	1.35975e-23	1.05296	0.129355	0.035779	1.05296	0.363642
Dlk2	120	1.90655e-22	2.30108e-20	0.823138	0.108918	-0.883969	0.823138	0.814431
Postn	121	1.58221e-21	1.73603e-19	0.809155	0.28919	-0.280622	0.733993	0.809155
Zcchc5	121	3.83771e-12	2.03041e-10	0.443246	-0.113218	0.436427	0.410651	0.443246
Rpl13	123	2.00427e-21	2.17441e-19	0.601886	0.0708324	0.19153	0.276008	0.601886
Fos	123	1.10528e-24	1.5031e-22	1.55032	1.38803	0.432033	1.55032	-0.0139811
Pgp	123	7.90015e-11	3.62375e-09	0.622931	-0.54828	0.622931	-0.388586	0.611598
Col27a1	124	4.41184e-15	3.09807e-13	0.521291	0.366848	0.457518	0.472025	0.521291
Slc3a2	124	1.18862e-24	1.60514e-22	1.14046	0.266871	0.817796	1.14046	0.790599
Bcam	125	1.20957e-24	1.62209e-22	0.893883	0.070618	-0.510935	0.893883	0.623275
Fermt2	125	7.35056e-19	6.60217e-17	0.912638	0.531958	0.709899	0.509534	0.912638
Nectin1	126	4.19881e-21	4.45513e-19	0.801698	0.145311	0.510936	0.585276	0.801698
Rexo2	127	4.3173e-21	4.55581e-19	0.931105	-0.410226	0.647557	-1.20684	0.931105
Nrk	127	2.67337e-12	1.43404e-10	0.515743	0.20128	0.495444	0.452541	0.515743
Tgfbr3	128	4.97252e-21	5.21872e-19	0.687198	0.314333	0.496797	0.641645	0.687198
Mif	129	6.19402e-21	6.46555e-19	0.978518	-0.254778	0.455328	-0.140214	0.978518
Gpx8	129	3.44825e-24	4.49927e-22	0.895519	0.395502	0.118465	0.895519	0.317807
Rap1a	130	1.62092e-10	7.16285e-09	0.73611	0.148379	0.73611	0.0608747	0.310033
Aplp2	132	1.15593e-23	1.48815e-21	1.00081	0.426782	0.652964	1.00081	0.906547
Mtss1	133	1.04658e-13	6.41602e-12	0.627435	0.190665	0.634759	0.627435	0.677075
Hnrnpa1	133	3.48516e-20	3.43378e-18	0.909344	-0.100531	0.0279259	0.481566	0.909344
Eef1b2	134	3.82415e-15	2.70506e-13	0.65534	0.143836	0.377635	0.177765	0.65534
Dusp6	135	2.30894e-15	1.66996e-13	0.833599	0.558114	0.815262	0.833599	0.867405
Krt15	135	1.06691e-22	1.32072e-20	0.943339	-0.146718	-2.12601	0.943339	0.533345
Fblim1	136	4.76886e-19	4.34394e-17	0.841427	0.0318563	0.717846	0.841427	0.810907
Abracl	137	1.31577e-19	1.26412e-17	1.17284	0.332019	0.468808	0.633927	1.17284
Cbr2	137	1.74209e-22	2.11582e-20	0.867931	-0.0735852	-1.04774	0.867931	-0.333764
Prelp	138	3.40974e-18	2.96602e-16	0.611288	0.139054	0.479617	0.433385	0.611288
Cd59a	139	2.007e-22	2.40728e-20	0.878868	0.428511	0.587203	0.878868	0.828672
Aldh1a7	139	9.56262e-10	3.86326e-08	0.646963	0.199134	0.646963	0.00599022	-0.0873886
Eif3f	140	2.89504e-22	3.40891e-20	0.534659	0.0416999	0.215632	0.534659	0.20093
Rbbp8	140	2.29028e-19	2.1366e-17	0.740788	0.10161	0.339837	0.664586	0.740788
Htra1	141	3.08939e-22	3.59393e-20	0.803937	0.407004	-0.62394	0.803937	0.690721
Socs3	141	2.73001e-20	2.71749e-18	1.00648	1.05195	0.806736	1.00648	1.0606
Snai2	142	4.756e-19	4.34394e-17	0.665165	0.174087	0.301347	0.660145	0.665165
Rpl36a	142	3.17103e-18	2.78345e-16	0.564692	0.0253988	0.283898	0.298313	0.564692
Bok	144	6.94838e-19	6.2701e-17	0.698006	-0.263338	0.178325	0.376451	0.698006
Dcx	144	1.69073e-14	1.1416e-12	0.512217	0.236029	0.434093	0.489746	0.512217
Wls	145	5.68351e-22	6.49434e-20	0.863437	0.350058	-0.36161	0.863437	-0.0165898
Aldh1a1	145	1.34087e-09	5.29519e-08	0.55342	0.0626304	0.55342	0.219688	0.375703
Creb3l2	147	3.08795e-11	1.47238e-09	0.564003	0.747033	0.505307	0.564003	0.591433
Mgp	147	2.56829e-18	2.27506e-16	0.764726	0.0916843	0.529013	0.70608	0.764726
Ldhb	150	7.49644e-22	8.46571e-20	0.898678	0.0356816	-0.200879	0.898678	-0.126975
Lxn	151	9.09308e-22	1.02091e-19	0.939952	0.209446	0.144935	0.939952	0.837913
Hspg2	151	2.11862e-18	1.88537e-16	0.646215	0.135386	0.381936	0.646215	0.663237
Trp63	152	1.26064e-18	1.12704e-16	0.608406	0.219302	0.102349	0.608406	0.606236
Cirbp	153	1.24453e-21	1.37333e-19	0.998592	0.515222	0.399959	0.998592	0.466373
Emb	153	5.36802e-18	4.6072e-16	0.812239	-0.0148948	0.314052	0.337381	0.812239
Fscn1	154	5.4041e-18	4.61763e-16	0.745713	-0.0954739	-0.148334	0.619012	0.745713
Sema5a	154	1.63103e-21	1.77949e-19	0.666024	0.30454	0.396777	0.666024	0.518828
Plod1	155	1.93192e-12	1.04503e-10	0.471439	0.191105	0.434472	0.471439	0.493659
Nrep	155	2.08048e-21	2.24448e-19	0.948504	0.30216	0.210993	0.948504	-0.527049
Rcn2	156	2.6168e-21	2.80739e-19	0.929719	0.285768	0.455204	0.929719	0.894329
Ninj1	156	6.25559e-12	3.23865e-10	0.735983	0.51776	0.647938	0.518817	0.735983
Maged1	156	2.4443e-17	2.04337e-15	1.0095	0.430053	0.289889	0.700602	1.0095
Thbs1	157	1.85582e-20	1.86655e-18	0.924029	0.596123	0.679112	0.924029	-0.197141
Rpl11	157	3.01196e-17	2.50707e-15	0.465271	0.0248987	0.134	0.0688425	0.465271
Mxd4	157	3.55548e-21	3.79337e-19	0.855575	0.522726	0.417145	0.855575	0.600705
Atxn7l3b	162	1.10971e-20	1.15213e-18	0.879343	0.45946	0.517154	0.879343	0.5009
Tmem167	163	6.19755e-17	5.04983e-15	1.02306	-0.0816035	0.224777	0.13786	1.02306
Mmp14	163	1.17706e-20	1.21552e-18	0.840308	0.304565	0.429418	0.840308	0.763454
Xrcc5	164	4.12409e-18	3.57132e-16	0.727051	-0.125978	0.218763	0.727051	0.75652
Ccng2	164	1.374e-20	1.40388e-18	0.832663	0.354047	0.429747	0.832663	0.708538
Nedd4	165	1.71966e-20	1.74781e-18	0.893665	0.555801	0.269844	0.893665	0.38851
Sema3b	165	1.81065e-12	9.87724e-11	0.515797	-0.513895	0.441447	0.0447954	0.515797
Cst3	166	1.85061e-20	1.86655e-18	0.906042	-0.00291315	-0.702579	0.906042	0.903033
Apobec1	167	1.34757e-15	1.00475e-13	0.539798	-0.0481912	0.419411	0.524869	0.539798
Slc2a4	167	1.70491e-16	1.33294e-14	0.552479	0.0513628	0.307306	0.53033	0.552479
Ift81	168	3.18712e-18	2.78491e-16	0.687485	0.635156	0.520919	0.687485	0.698633
Bricd5	169	1.48085e-12	8.2411e-11	0.485852	0.27575	0.41426	0.405657	0.485852
Ntf3	171	1.34952e-16	1.07245e-14	0.605192	0.399412	0.398455	0.605192	0.603764
Morf4l1	171	1.7754e-12	9.73695e-11	0.746614	-0.051624	0.581068	0.382938	0.746614
Rps17	172	3.25814e-16	2.50669e-14	0.46665	-0.000373552	0.230075	0.189087	0.46665
Calu	173	3.68383e-16	2.82296e-14	0.812725	0.662289	0.437145	0.387001	0.812725
Itgb1	173	2.06358e-19	1.9439e-17	0.84871	0.437207	0.354725	0.84871	0.7044
Tnfrsf1a	174	1.94489e-14	1.30409e-12	0.726023	0.0971158	0.552457	0.202612	0.726023
Igsf3	175	5.38696e-16	4.09557e-14	0.777697	-0.0678156	-0.0200309	0.540072	0.777697
Egr2	176	3.02037e-19	2.80415e-17	0.911464	0.44626	0.441564	0.911464	0.525967
2015-09-01	177	8.0464e-16	6.09349e-14	1.01449	0.0346881	0.413155	0.189782	1.01449
Ppic	177	4.57494e-19	4.20699e-17	0.874374	-0.155647	0.0304505	0.874374	0.77236
Crip1	178	7.94646e-08	2.49519e-06	0.549354	-0.529489	0.549354	-0.23341	0.221743
Tubb5	178	1.02781e-15	7.72295e-14	1.28599	-1.14364	0.144027	0.159167	1.28599
Tmem165	180	1.46798e-15	1.08614e-13	0.912365	0.25355	0.378621	0.26101	0.912365
Ucma	181	1.48716e-15	1.09612e-13	0.575377	0.274714	-0.528079	0.565011	0.575377
Pltp	183	1.59282e-16	1.25036e-14	0.579518	-0.00143128	-0.00643089	0.579518	0.566132
Aldh2	183	3.01411e-18	2.65778e-16	0.849417	0.102067	0.269811	0.849417	0.839221
Irx1	184	1.22252e-14	8.31272e-13	0.695117	-0.280865	0.524493	0.321717	0.695117
Atxn10	186	3.23553e-15	2.31412e-13	0.916482	0.503652	0.362365	0.534276	0.916482
Fkbp10	187	3.55258e-15	2.53151e-13	0.585236	0.195513	0.405346	0.564443	0.585236
Fbln1	188	3.57354e-15	2.53708e-13	0.650778	-0.07668	-0.0233077	0.379581	0.650778
Cnn3	191	8.28468e-18	7.04782e-16	0.813604	0.138889	-0.0989651	0.813604	0.471534
Efemp2	192	6.31124e-17	5.12086e-15	0.704548	0.347869	0.455333	0.704548	0.713436
Pkm	193	7.69616e-15	5.3269e-13	0.922578	-0.141268	0.546593	0.39161	0.922578
Gyltl1b	194	7.89524e-15	5.44517e-13	0.61934	0.313909	0.273567	0.511663	0.61934
Lama5	194	1.30254e-17	1.09363e-15	0.663741	0.57684	0.291127	0.663741	0.513603
Sh3bp5	195	8.94152e-15	6.12304e-13	0.5854	0.565524	0.415024	0.489787	0.5854
Icam1	196	5.71115e-17	4.69311e-15	0.811139	0.372865	-0.578455	0.811139	0.591152
Eif4a2	198	7.17295e-17	5.79569e-15	0.774812	0.209354	0.368539	0.774812	0.341077
Capzb	199	1.79872e-14	1.21028e-12	0.952168	-0.0443571	0.553507	0.265559	0.952168
Ajuba	200	1.34523e-16	1.07245e-14	0.551374	0.149112	0.106779	0.551374	0.483807
Vldlr	200	7.44626e-10	3.02726e-08	0.438737	0.132509	0.385445	0.288992	0.438737
Rpl27	201	2.44989e-14	1.61467e-12	0.476598	-0.124053	0.263694	0.149388	0.476598
Fndc1	202	2.5054e-14	1.64564e-12	0.470167	0.160113	0.307248	0.437694	0.470167
Trnp1	203	2.00229e-14	1.33793e-12	0.484764	0.436809	0.292421	0.478005	0.484764
Moxd1	203	1.85082e-16	1.44118e-14	0.546029	-0.0208676	0.0541439	0.546029	0.469615
Smarca2	204	2.59239e-14	1.69127e-12	0.774404	0.203643	0.419482	0.508352	0.774404
Lamc1	205	2.64442e-14	1.71941e-12	0.59931	-0.0107641	0.37168	0.516843	0.59931
Tcn2	205	6.66804e-07	1.76877e-05	0.441685	0.417482	0.441685	0.127595	0.180442
Megf6	207	5.25261e-16	4.00921e-14	0.524416	0.273161	-0.139292	0.524416	0.461929
Ncoa7	207	3.41238e-14	2.21129e-12	0.851048	0.432583	0.607925	0.145355	0.851048
Armcx2	210	5.43142e-14	3.48459e-12	0.56292	0.31334	0.262178	0.428306	0.56292
Rpl13a	212	6.49865e-14	4.0878e-12	0.745568	-0.0332812	0.168341	-0.129313	0.745568
Hif1a	212	1.32369e-15	9.90767e-14	0.72149	-0.102135	0.515136	0.72149	0.61015
Maged2	213	1.45333e-15	1.07943e-13	0.757191	0.165336	0.464174	0.757191	0.726443
Pfn2	214	1.68522e-15	1.23738e-13	0.671676	-0.17765	0.13179	0.671676	0.485694
Cd63	214	9.99921e-07	2.5884e-05	0.556522	0.594031	0.556522	0.182233	0.216859
Dap	214	1.02247e-13	6.28818e-12	0.770851	0.192215	0.520659	-0.0756899	0.770851
Dst	215	5.57188e-14	3.56287e-12	0.474508	0.412319	-0.149155	0.474508	0.482902
B2m	215	1.92562e-15	1.40323e-13	0.742291	-0.143152	-0.279932	0.742291	0.209674
Atxn1	215	5.08977e-12	2.67816e-10	0.476509	0.317469	0.368317	0.346955	0.476509
Fat1	216	1.98282e-15	1.43948e-13	0.696181	0.295113	0.0712171	0.696181	0.31371
Fgfr2	217	1.17975e-13	7.20952e-12	0.578018	0.318084	0.140199	0.485378	0.578018
Psap	217	1.25428e-06	3.17865e-05	0.595087	0.326921	0.595087	0.190775	0.466867
Hsp90b1	218	1.20457e-13	7.33801e-12	0.98887	-0.161727	0.22568	0.0845157	0.98887
Il17rd	218	2.55981e-15	1.84449e-13	0.579597	0.211373	0.3285	0.579597	0.396532
Cited4	219	1.28725e-06	3.25794e-05	0.504263	0.0566458	0.504263	-0.454682	0.0721085
Tex40	219	1.90509e-13	1.14608e-11	0.469875	-0.479995	0.120128	0.347548	0.469875
Eef1g	220	1.93406e-13	1.1599e-11	0.533924	-0.0411906	0.168706	-0.0162124	0.533924
Galnt18	221	4.36145e-15	3.07387e-13	0.556286	0.35982	0.262463	0.556286	0.433476
Eno1	222	2.27028e-13	1.34897e-11	0.804903	-0.549298	0.519796	0.260059	0.804903
Junb	223	5.32062e-15	3.70926e-13	0.923069	1.08854	0.412749	0.923069	0.506314
Id2	225	1.46113e-06	3.66441e-05	0.497734	-0.285918	0.497734	-0.936656	-0.0524971
Serpinb6b	225	6.85495e-15	4.76173e-13	0.522527	0.060589	-0.0371201	0.522527	0.309311
Car12	226	6.06742e-07	1.62282e-05	0.495638	-0.443043	0.470677	0.00838494	0.495638
Copz2	227	2.60322e-10	1.11962e-08	0.455493	0.408777	0.409816	0.455493	0.482469
Fbn1	228	3.89916e-13	2.28865e-11	0.454658	0.222018	0.208256	0.40407	0.454658
Plscr3	228	8.34585e-15	5.73547e-13	0.63241	0.206466	0.185618	0.63241	0.271602
Tgif2	230	4.55403e-13	2.64092e-11	0.606472	-0.0149938	0.340206	0.535575	0.606472
Col4a5	230	1.68802e-14	1.1416e-12	0.529242	0.130482	0.208443	0.529242	0.323045
Gltscr2	231	2.07299e-14	1.3804e-12	0.697548	0.557356	0.389267	0.697548	0.700179
Vkorc1	231	5.35829e-13	3.07958e-11	0.719293	0.466955	0.436394	0.377729	0.719293
Nudt4	231	1.78255e-06	4.41884e-05	0.472695	0.300019	0.472695	0.0738012	0.0958474
Ext1	232	2.084e-14	1.38296e-12	0.565049	0.0531208	0.264497	0.565049	0.556655
1600014C10Rik	233	1.73802e-13	1.04884e-11	0.549711	0.244887	0.355639	0.549711	0.55083
Phyh	235	8.57282e-13	4.82652e-11	0.823098	0.265348	-0.316837	0.612684	0.823098
Socs2	235	1.98021e-06	4.85276e-05	0.503616	-0.141962	0.503616	-0.0122191	0.217468
Tmem176a	236	3.76831e-14	2.42566e-12	0.774475	0.0321224	-0.102933	0.774475	0.847115
Npm1	237	1.0159e-12	5.68641e-11	0.562127	-0.21057	0.0493329	-0.221348	0.562127
Adamts9	238	9.36286e-14	5.79507e-12	0.497106	0.212437	0.365376	0.497106	0.467533
Cdcp1	238	6.22045e-14	3.92559e-12	0.6193	0.0230271	0.391639	0.6193	0.649937
Lamc2	239	5.99673e-14	3.79682e-12	0.506329	0.0989195	0.0410524	0.506329	0.44775
Kcne1l	241	4.84476e-13	2.79275e-11	0.449971	-0.0220963	-0.058733	0.449971	0.447345
Fkbp7	242	1.6853e-12	9.29851e-11	0.453133	-0.0437865	0.290768	0.408722	0.453133
Tns3	242	6.62112e-14	4.15131e-12	0.616092	0.196294	-0.0953336	0.616092	0.398436
Sdc1	244	1.77989e-12	9.73695e-11	0.68977	-0.130638	-0.179633	0.377999	0.68977
Tceal8	244	9.30711e-14	5.77909e-12	0.73759	0.342323	0.379823	0.73759	0.753688
Rtn1	245	9.77605e-12	4.96804e-10	0.585323	0.0206852	0.440141	0.320384	0.585323
Tpm4	246	9.42782e-14	5.81663e-12	0.706471	0.240176	0.256922	0.706471	0.699051
Arf4	248	1.46734e-11	7.21015e-10	0.580335	0.382672	0.521916	0.580335	0.748005
Rpl3	248	1.86463e-12	1.01431e-10	0.463668	0.0565876	0.208306	0.0649214	0.463668
Ptprs	248	1.56462e-13	9.50135e-12	0.577948	-0.0867089	-0.0432889	0.577948	0.144052
Anp32a	249	1.06869e-11	5.38838e-10	0.870747	-0.0991954	0.571687	0.325366	0.870747
Tgm2	250	1.64353e-13	9.94927e-12	0.530424	0.304498	-0.0642235	0.530424	0.474889
Smco4	252	2.9782e-12	1.59313e-10	0.760731	-0.0688239	0.102631	-0.00644864	0.760731
Cbx6	252	2.14939e-13	1.28108e-11	0.598909	-0.0784946	0.222208	0.598909	0.136235
Fryl	253	4.26385e-06	9.67559e-05	0.462479	0.184131	0.462479	0.320878	0.407372
Capns1	255	4.43761e-11	2.06493e-09	0.804485	0.154097	0.543206	0.538971	0.804485
Ndufa11	256	2.68521e-13	1.58092e-11	0.623037	-0.262092	0.219064	0.623037	0.745354
Malat1	258	4.17894e-13	2.44544e-11	0.901749	0.878949	-0.330569	0.901749	-1.30605
Ubb	259	4.25848e-13	2.48446e-11	0.58196	0.12387	0.0387722	0.58196	0.0392625
Pak3	261	5.49791e-13	3.15045e-11	0.499992	0.250605	0.237046	0.499992	0.47944
Col14a1	264	6.51924e-13	3.71366e-11	0.527404	0.233907	0.146925	0.527404	0.468811
Efr3a	264	2.43174e-09	9.17174e-08	0.565929	0.160214	0.455008	0.339495	0.565929
Itm2b	265	7.09135e-13	4.01587e-11	0.594015	0.236618	-0.476746	0.594015	-0.779203
Cebpd	266	8.99684e-05	0.00144181	0.935454	0.935454	-0.514767	0.458499	-0.525651
Tprgl	268	1.35696e-12	7.57349e-11	0.647483	0.307477	0.190516	0.647483	0.35528
Vcl	268	2.55007e-09	9.58062e-08	0.515639	0.34167	0.467134	0.515639	0.521172
Cd9	270	8.6226e-06	0.000181385	0.547366	-0.0100768	0.547366	-0.225796	-0.345288
Cdh3	270	1.65187e-12	9.14021e-11	0.438833	0.220279	0.0941398	0.438833	0.277555
Tvp23b	272	9.4714e-06	0.000198161	0.454982	0.133504	0.454982	0.0882228	0.24065
Plek2	272	1.10179e-11	5.52639e-10	0.546083	0.171491	0.269726	0.456022	0.546083
Gpx7	273	1.10854e-11	5.54587e-10	0.482822	0.253887	0.330401	0.441466	0.482822
Fam101b	273	1.76465e-12	9.70862e-11	0.557799	-0.0560004	-0.261266	0.557799	0.0696667
S100a16	274	1.15022e-11	5.72473e-10	0.800128	0.0322068	-0.170741	-0.390567	0.800128
Irx2	274	3.42001e-10	1.44833e-08	0.649851	0.23021	0.494187	0.16418	0.649851
Asph	275	1.20265e-11	5.95495e-10	0.683927	0.389726	0.47029	0.322501	0.683927
Nsg1	276	1.23503e-11	6.09967e-10	0.4984	-0.609819	0.112837	0.426522	0.4984
Dpysl3	278	2.99184e-12	1.59601e-10	0.447036	0.291435	0.199357	0.447036	0.403183
Zyx	279	3.73037e-12	1.97904e-10	0.548171	0.283509	0.257058	0.548171	0.359466
Hcfc1r1	280	1.58748e-11	7.76095e-10	0.792495	0.150139	0.450824	0.501438	0.792495
Tspan6	281	1.7121e-11	8.30711e-10	0.617029	0.372254	0.303591	0.49151	0.617029
Rpl22l1	283	2.16965e-11	1.04745e-09	0.565387	-0.103843	-0.28435	-0.0699352	0.565387
Anxa3	283	5.02209e-12	2.64977e-10	0.619015	0.0859403	-0.130383	0.619015	-0.823582
Prnp	284	5.20153e-12	2.72953e-10	0.469486	-0.297513	0.231127	0.469486	0.451765
Csad	284	1.5028e-05	0.000298565	0.469214	0.431876	0.469214	0.359886	0.305081
Ntf5	285	5.92841e-12	3.08581e-10	0.479658	0.217741	0.132806	0.479658	0.385892
Ccdc88a	288	8.02565e-12	4.10009e-10	0.450728	0.197979	0.113989	0.450728	0.377343
Psat1	288	2.71955e-11	1.3064e-09	0.659438	0.0613523	0.281455	0.100413	0.659438
Pde4b	289	2.88769e-11	1.3803e-09	0.467738	0.221598	0.257245	0.201343	0.467738
Tuba1b	290	3.23612e-11	1.53923e-09	1.03615	-1.52667	0.117835	-0.612204	1.03615
Stx7	291	1.05947e-11	5.35589e-10	0.565173	-0.158617	0.26966	0.565173	0.296779
Txnip	292	1.08496e-11	5.45617e-10	0.649864	0.771244	0.480705	0.649864	0.702941
Nenf	294	1.19827e-11	5.94854e-10	0.636189	-0.0472958	0.262246	0.636189	0.630688
Arl3	298	1.58696e-11	7.76095e-10	0.534265	0.041502	-0.100857	0.534265	0.158174
Fgf1	299	1.61555e-11	7.87824e-10	0.444778	0.309071	0.136303	0.444778	0.264512
Fam92a	301	8.55927e-11	3.8983e-09	0.617867	-0.362067	0.0621599	0.249356	0.617867
Copz1	301	2.73023e-05	0.000506957	0.461246	-0.19761	0.461246	-0.296091	0.319862
Cox7a2l	301	2.26282e-11	1.08971e-09	0.481763	0.0615395	0.0243383	0.481763	-0.0479653
Plpp3	302	4.62172e-09	1.68396e-07	0.445169	0.165387	0.389914	0.445169	0.436798
2410006H16Rik	305	3.38804e-11	1.60753e-09	0.56409	0.498961	0.401898	0.56409	0.355722
Cdk4	307	1.36384e-10	6.09657e-09	0.707277	0.080951	0.261302	0.280468	0.707277
Egr4	308	1.41395e-10	6.29142e-09	0.555885	0.245613	0.262575	0.487515	0.555885
Pard6g	309	3.58233e-11	1.69036e-09	0.482171	0.366339	-0.0536259	0.482171	0.373325
Calr	312	1.67279e-10	7.37516e-09	0.856032	-0.0757769	0.321658	-0.179995	0.856032
S100a11	313	4.39753e-11	2.05123e-09	0.606949	0.485176	-0.822425	0.606949	-1.05023
Nisch	315	5.75069e-11	2.66311e-09	0.602788	0.274029	0.287772	0.602788	0.416565
Morf4l2	316	2.46069e-10	1.06532e-08	0.775882	-0.568872	0.389834	0.153614	0.775882
Cd151	317	9.69282e-11	4.37332e-09	0.574872	0.704853	0.249249	0.574872	0.178626
Tmem132a	318	9.92358e-11	4.467e-09	0.44269	0.363532	0.182519	0.44269	0.360815
Bmp7	323	4.58824e-10	1.90956e-08	0.483288	-0.664828	-0.0253521	0.299885	0.483288
Ifi27	323	1.5851e-10	7.02062e-09	0.50261	0.351564	0.343816	0.50261	0.452786
Dnaja1	330	2.79588e-10	1.19879e-08	0.585033	-0.168454	0.293194	0.585033	0.263063
Timp3	335	3.47603e-10	1.46883e-08	0.461225	-0.0657299	-0.164119	0.461225	-1.16192
Tln1	336	3.52789e-10	1.48749e-08	0.551748	0.511092	0.385022	0.551748	0.518611
Eid1	339	1.15079e-09	4.58206e-08	0.686237	-0.0119665	0.352447	0.478923	0.686237
2610524H06Rik	347	1.51782e-09	5.94534e-08	0.57375	-0.168686	0.308532	0.39224	0.57375
B230219D22Rik	348	5.7996e-10	2.38289e-08	0.572524	0.245389	0.330239	0.572524	0.509395
9530068E07Rik	349	6.3606e-10	2.59682e-08	0.562285	0.0815087	0.23139	0.562285	0.525383
Ctbp2	350	1.77582e-06	4.40781e-05	0.518778	0.0815183	0.431874	0.338085	0.518778
Rchy1	351	1.003e-09	4.02511e-08	0.551361	0.682956	0.45536	0.551361	0.667492
Gadd45b	352	1.00466e-09	4.02511e-08	0.559272	0.326953	-0.300252	0.559272	-0.435168
Clns1a	355	2.35251e-09	8.9077e-08	0.636376	-0.384327	0.187099	0.172023	0.636376
Anxa5	359	2.62154e-09	9.81095e-08	0.730529	0.399319	0.198231	0.548634	0.730529
Mocs2	359	8.11275e-09	2.87988e-07	0.559349	-0.377604	0.40771	0.289599	0.559349
Lman1	360	2.95062e-09	1.09999e-07	0.626549	-0.298873	0.265705	-0.0973925	0.626549
Pofut2	362	3.91264e-09	1.43372e-07	0.552492	0.444891	0.253236	0.258947	0.552492
Slc15a2	364	1.58316e-09	6.17622e-08	0.484539	0.405841	0.258009	0.484539	-0.0659024
Rps27rt	365	1.59994e-09	6.22912e-08	0.482084	-0.088252	0.234834	0.482084	0.342284
Rab34	366	1.82195e-09	7.06498e-08	0.519864	0.187317	0.180736	0.519864	0.433572
Selm	367	1.85794e-09	7.1901e-08	0.451735	0.25747	-0.162657	0.451735	0.311603
Ssr3	368	5.15662e-09	1.8718e-07	0.650168	-0.166637	0.38843	-0.317512	0.650168
Hbb-bs	368	0.000377882	0.00495067	0.594848	0.594848	0.0224681	0.125926	0.0659499
Casp6	370	1.99175e-09	7.64667e-08	0.479367	0.207668	0.300703	0.479367	0.43677
Ebpl	371	5.58071e-09	2.01437e-07	0.522642	0.209791	-0.0243778	0.446889	0.522642
Lpar6	371	2.13008e-09	8.16149e-08	0.457705	0.432688	0.253755	0.457705	0.435584
Actn1	373	5.7626e-06	0.000126313	0.461517	0.243723	0.379647	0.318655	0.461517
Chmp2b	377	3.29538e-09	1.22615e-07	0.558778	0.0727562	0.0573764	0.558778	-0.632673
Bax	379	0.000208345	0.00300698	0.442229	0.161553	0.442229	0.0928116	0.326425
Pdia4	380	9.68892e-09	3.42679e-07	0.607185	-0.141682	0.257358	0.176333	0.607185
Use1	381	3.5689e-09	1.31602e-07	0.559137	0.263099	0.220739	0.559137	0.134334
Alcam	381	1.45911e-07	4.38893e-06	0.530838	0.561081	0.47243	0.530838	-0.440184
Leprot	385	4.13595e-09	1.50982e-07	0.495389	0.1348	0.381086	0.495389	0.196534
Pfdn5	388	1.21507e-08	4.21262e-07	0.606769	0.0410838	0.27868	0.330682	0.606769
Ptk7	390	1.51624e-08	5.21928e-07	0.470256	0.181367	0.121631	0.368374	0.470256
Paip2	390	5.39814e-09	1.95579e-07	0.547321	-0.0253578	0.223158	0.547321	0.368395
H2afy2	392	1.53672e-08	5.28036e-07	0.567736	-0.229952	-0.112317	0.401827	0.567736
Cox6b2	394	5.88746e-09	2.11718e-07	0.443914	-0.0821809	-0.0812402	0.443914	0.426419
Nfix	396	1.62006e-08	5.54697e-07	0.607793	0.445719	0.360409	0.278779	0.607793
Rbms1	400	9.93463e-09	3.49449e-07	0.561606	0.444568	0.117636	0.561606	0.228568
Psph	403	2.30504e-08	7.78194e-07	0.459447	-0.197878	0.0411893	0.0997684	0.459447
Fam49b	404	5.69698e-06	0.000125016	0.478999	-0.501396	0.386115	0.175975	0.478999
Pnisr	405	1.25662e-08	4.34886e-07	0.528253	0.512399	0.138651	0.528253	0.159163
Apoc1	407	0.000364028	0.00479519	0.471465	0.0578377	0.471465	-0.0688199	0.183867
Tceb2	410	3.5467e-08	1.17681e-06	0.557271	0.039626	-0.0950652	-0.0550855	0.557271
Spcs1	411	3.67126e-08	1.21189e-06	0.674709	0.0267967	0.201563	-0.234459	0.674709
Pdia6	415	4.93595e-08	1.60198e-06	0.706436	-0.0200404	-0.0113492	-0.0805514	0.706436
Rps3a1	417	5.0522e-08	1.63149e-06	0.454505	-0.0448503	0.202003	0.263887	0.454505
Fkbp1a	418	5.50012e-08	1.76437e-06	0.656319	-0.29761	0.100242	0.268174	0.656319
Sntb2	419	6.15781e-08	1.96227e-06	0.49077	-0.0753918	0.323347	0.376538	0.49077
Ctsz	420	6.40716e-08	2.03836e-06	0.604065	-0.519558	0.419726	-0.0195452	0.604065
Anapc11	422	6.70716e-08	2.11637e-06	0.626024	0.035217	0.0890167	0.00733165	0.626024
Gnaq	423	3.44258e-07	9.59068e-06	0.438779	0.365222	0.401289	0.438779	0.387819
Cks1b	425	8.02022e-08	2.51426e-06	0.728895	-0.74936	0.139238	-0.461846	0.728895
Limd2	426	5.31156e-08	1.70953e-06	0.469069	0.0256175	0.193496	0.469069	0.369258
Lpp	427	5.65796e-08	1.80896e-06	0.496484	0.694231	0.312377	0.496484	0.429648
Serf1	428	2.80816e-06	6.62939e-05	0.451334	-0.357602	0.430969	0.451334	0.126834
Son	428	5.95578e-08	1.90103e-06	0.498494	0.453706	-0.100271	0.498494	-0.168579
Tceb1	434	9.62667e-08	2.98396e-06	0.677035	-0.348507	0.0596496	0.0897142	0.677035
Ptov1	435	9.76079e-08	3.02068e-06	0.463898	0.0261203	0.173302	0.463898	0.595998
Cnih1	435	1.10192e-07	3.38841e-06	0.619344	0.0164962	0.249393	-0.0161596	0.619344
Ctsb	442	1.25036e-07	3.82052e-06	0.504896	0.0119116	0.0164523	0.504896	0.190116
Polr2i	444	2.26026e-07	6.57641e-06	0.553579	-0.297413	0.278415	-0.0867156	0.553579
Tmed3	446	2.6817e-07	7.68342e-06	0.530584	-0.0966737	0.158091	-0.383096	0.530584
Ier2	447	1.46757e-07	4.40749e-06	0.605264	0.374628	0.422241	0.605264	0.621966
Ifitm2	448	1.49459e-07	4.48167e-06	0.49979	-0.0403377	0.141057	0.49979	0.61397
Man1a2	452	3.34261e-07	9.36853e-06	0.541569	0.104548	0.0509708	-0.15484	0.541569
Cd164	453	3.43892e-07	9.59068e-06	0.595205	0.218476	0.312106	0.130575	0.595205
Anp32b	454	3.5734e-07	9.90041e-06	0.666988	-0.934698	-0.162763	-0.4828	0.666988
Pigp	454	1.71969e-07	5.10123e-06	0.466246	0.599338	0.172188	0.466246	0.385827
Npm3	457	3.93019e-07	1.0796e-05	0.637965	-0.381487	-0.298019	-0.355347	0.637965
Ttc3	464	2.26127e-07	6.57641e-06	0.506671	-0.346412	-0.0460652	0.506671	0.204826
Nsmce1	480	6.42353e-07	1.71332e-05	0.510132	0.389348	0.265944	0.138191	0.510132
Ywhab	484	7.40294e-07	1.96102e-05	0.610651	-0.408774	0.190337	0.170818	0.610651
Rbm3	495	9.84634e-07	2.55421e-05	0.529167	-0.575922	-0.200791	-0.657334	0.529167
Pgam1	499	1.16609e-06	2.98255e-05	0.646535	-0.525934	0.206536	0.0679155	0.646535
Tmem59	500	1.02534e-06	2.64711e-05	0.472261	0.362537	0.193365	0.472261	-0.234263
Prelid1	501	1.23435e-06	3.13226e-05	0.592155	0.0394465	0.236756	-0.241675	0.592155
Grb10	504	1.3013e-06	3.28918e-05	0.464543	0.0418587	0.221172	0.139076	0.464543
Mrpl20	516	1.90825e-06	4.70028e-05	0.568871	-0.661086	0.136463	-0.39694	0.568871
Cetn3	522	2.27408e-06	5.51e-05	0.552018	-0.491385	0.30062	0.156561	0.552018
Oaz2	524	1.97703e-06	4.85113e-05	0.452038	0.272218	0.318214	0.452038	0.295568
Bsg	524	2.31811e-06	5.60345e-05	0.513408	-0.0346901	0.0410277	0.1581	0.513408
Pin1	529	2.56768e-06	6.12911e-05	0.524543	-0.323028	0.160687	-0.212241	0.524543
Rpl37rt	532	5.00744e-06	0.00011179	0.557951	-0.148199	0.342103	0.259404	0.557951
Hnrnpc	540	3.92034e-06	8.98052e-05	0.546182	0.200641	0.248277	0.272409	0.546182
Prdx2	543	2.80184e-06	6.62256e-05	0.453759	0.13237	0.23175	0.312326	0.453759
Eri3	550	4.64322e-06	0.000104505	0.445053	0.204932	0.205541	0.265895	0.445053
Nr4a1	552	4.68001e-06	0.000105088	0.727375	0.132686	-0.0372122	0.241557	0.727375
Mettl9	556	5.36432e-06	0.00011866	0.552275	-0.410353	-0.0386055	-0.374172	0.552275
Eci2	556	5.44181e-05	0.000932447	0.440823	0.507035	0.350878	0.309459	0.440823
Rrbp1	557	5.51214e-06	0.000121651	0.525792	-0.0773732	0.2842	-0.391844	0.525792
Wbp1	558	5.6917e-06	0.000125016	0.507838	0.0768845	0.323089	0.323323	0.507838
Mt2	569	4.39377e-06	9.94702e-05	0.791494	0.271775	-1.03477	0.532955	0.791494
Tmem258	569	8.46117e-05	0.0013696	0.473558	-0.0163111	0.357312	-0.0938432	0.473558
2700060E02Rik	579	8.1908e-06	0.000174007	0.478665	-0.0266104	0.247198	0.275706	0.478665
Pdcd5	583	8.66855e-06	0.000182153	0.545706	-0.0251518	0.101815	0.14151	0.545706
Snrpb2	595	1.21536e-05	0.000247572	0.554863	-0.103027	0.162609	0.246529	0.554863
Stub1	600	1.35569e-05	0.00027356	0.554346	-0.752797	0.00982124	-0.229051	0.554346
Mrfap1	611	1.7148e-05	0.000333479	0.445556	-0.172337	-0.0616027	-0.144984	0.445556
Thoc7	618	2.30115e-05	0.000435235	0.530208	0.130491	0.166408	-0.0133852	0.530208
Kdelr2	623	2.51387e-05	0.0004704	0.493419	-0.498086	0.176248	-0.507616	0.493419
Dad1	627	2.91899e-05	0.000535044	0.514204	-0.0503341	0.274998	-0.282103	0.514204
Amotl1	629	3.10082e-05	0.000564904	0.470918	0.281737	0.0326723	0.368479	0.470918
Xist	640	2.97599e-05	0.000543701	0.800243	0.80674	0.163786	0.800243	0.0315667
Gm10073	643	3.84473e-05	0.000685555	0.505057	0.330319	0.254314	0.301633	0.505057
Cnpy2	651	4.20398e-05	0.000740722	0.505293	0.215368	0.18528	0.21213	0.505293
Uqcc2	661	4.73914e-05	0.000821522	0.487568	-0.342782	-0.0389042	-0.326023	0.487568
Mapre1	663	4.83299e-05	0.000836289	0.501824	0.107099	0.20145	0.209847	0.501824
Bcas2	669	5.60333e-05	0.000956727	0.507307	-0.28179	0.0767781	-0.347788	0.507307
2210013O21Rik	673	5.91402e-05	0.00100622	0.453512	0.264495	0.269446	0.35604	0.453512
Rnf187	685	7.39483e-05	0.00121948	0.491824	-0.416665	-0.102033	-0.0265075	0.491824
Fam162a	694	8.5433e-05	0.00137876	0.506865	-0.487656	0.210292	0.354532	0.506865
Sec61b	711	0.000102649	0.00161816	0.466562	-0.0823595	0.160662	-1.31353	0.466562
Gnai2	716	0.000115924	0.00181264	0.477308	-0.197647	0.0198843	-0.243705	0.477308
1110004F10Rik	750	0.000185902	0.00273416	0.443245	0.0735359	0.107355	0.223438	0.443245
Hspa5	752	0.000187688	0.00275624	0.508309	0.657939	0.0706243	0.136508	0.508309
Myeov2	753	0.000189202	0.00277424	0.473571	0.154401	0.177095	0.144471	0.473571
Rnf7	757	0.000200517	0.00291142	0.463243	-0.387349	-0.0188539	0.061644	0.463243
Nudt21	768	0.000225267	0.00320806	0.459902	-0.75624	0.132471	-0.156202	0.459902
Ier3	772	0.000239669	0.0033857	0.448785	0.8179	-0.311367	0.448785	-0.352485
Gm14586	820	0.000421347	0.00542081	0.442585	-0.409469	0.166547	0.249026	0.442585
Rps11-ps1	856	0.000591924	0.00727592	0.459507	0.256439	0.141676	-0.222861	0.459507

## Sheet: Basal duct
					logFC relative to
Gene_name	Top	p.value	FDR	summary.logFC	End_bud	Myoepithelial	Proacinal	Luminal_duct
Tfcp2l1	1	4.28096e-64	1.65339e-60	2.74292	2.6953	2.74292	2.52103	-0.511544
Krt7	1	9.75365e-60	2.69075e-56	2.80365	3.02125	2.80365	2.62195	-1.44723
Smoc2	1	6.21639e-102	1.20045e-97	3.81974	1.06418	0.949569	3.78602	3.81974
Defb1	2	1.49212e-24	5.43666e-22	1.3583	1.3583	1.2674	1.34593	1.34509
Krt14	2	3.66078e-85	3.53467e-81	3.75156	1.46817	0.508308	3.7262	3.75156
Atf3	3	8.68173e-44	1.04783e-40	2.74761	2.51593	2.74761	1.41763	-0.436798
S100a10	3	2.05353e-79	1.32186e-75	2.11877	0.906333	0.571082	2.11877	0.764077
Ccnd2	3	3.62425e-50	5.83233e-47	2.85004	-0.420542	-1.41427	2.6838	2.85004
Wisp1	3	2.32334e-23	7.87123e-21	1.28494	1.28494	1.26862	1.24617	1.27464
Tagln2	4	7.08699e-43	7.203e-40	1.97593	1.35862	1.97593	0.315841	-0.207017
Map1lc3a	4	1.40919e-74	6.80323e-71	2.5375	1.53434	1.2277	2.5375	1.36076
Krt15	4	1.2416e-60	3.99608e-57	3.06935	1.97929	2.12601	3.06935	2.65936
Sfrp1	5	3.81113e-44	4.90645e-41	2.12931	-0.53492	-0.912246	1.17301	2.12931
Krt18	5	4.76939e-41	4.60509e-38	2.17665	1.95782	2.17665	-1.46886	-2.78686
Cdo1	5	1.18772e-22	3.82266e-20	1.18558	1.18558	1.11562	1.01496	-0.579489
Nupr1	6	1.31582e-20	3.62998e-18	1.67139	1.67139	1.62875	1.19848	-2.31379
Crlf1	6	4.49549e-43	4.82291e-40	2.04151	-0.352271	-0.577208	1.02505	2.04151
Atp1b1	7	2.76906e-35	1.90976e-32	1.91001	1.66692	1.91001	0.545665	-1.26754
S100a11	7	2.41887e-59	5.83885e-56	1.42937	1.3076	0.822425	1.42937	-0.227806
Lgi2	7	2.01311e-20	5.47538e-18	0.913825	0.913825	0.892812	0.81687	0.301137
Ifitm3	7	3.38655e-43	3.84692e-40	2.14469	0.18491	0.110069	2.14469	2.5143
Dnajb4	8	3.79034e-15	6.47746e-13	0.694969	0.694969	0.301649	0.466365	0.158237
Dlk2	8	3.31644e-39	2.78451e-36	1.70711	0.992887	0.883969	1.70711	1.6984
Anxa1	8	1.8215e-32	1.03456e-29	2.00148	1.34088	2.00148	-0.321772	-2.83845
Wfdc2	9	2.93918e-30	1.49364e-27	2.06251	1.39287	2.06251	0.26615	-0.889446
Pdpn	9	3.16132e-38	2.54368e-35	1.84368	0.309451	0.0304171	1.81282	1.84368
Pdgfa	9	8.87922e-54	1.90518e-50	2.15624	0.32998	-0.334123	2.15624	0.877102
Krt5	9	1.84526e-27	8.28692e-25	1.63801	1.5485	1.55919	1.63275	1.63801
Sparc	10	3.56284e-51	6.8802e-48	2.25749	-0.151145	-0.820732	2.25749	1.8417
Wfdc18	10	6.12575e-14	9.03011e-12	1.39167	1.39167	1.29296	-0.336658	-3.62128
Igfbp4	10	9.38863e-38	7.25215e-35	1.66239	-0.137623	0.0616264	1.23887	1.66239
Cldn4	11	1.30668e-16	2.49834e-14	0.989256	1.03294	0.989256	0.598127	-1.44414
Krt17	11	2.51369e-50	4.4129e-47	2.84156	1.30732	1.50461	2.84156	2.30428
Ikzf2	12	3.19145e-13	4.19252e-11	0.631407	0.631407	0.487103	0.471808	-0.249261
H19	12	1.56833e-32	9.1776e-30	1.87304	0.164115	0.00539428	1.21661	1.87304
Igfbp5	13	1.05657e-46	1.56949e-43	2.64145	1.07744	-0.422946	2.64145	1.88183
Sulf2	13	1.36389e-12	1.66697e-10	0.496999	0.496999	0.44666	0.393967	-0.294439
Klf5	13	2.27994e-22	6.98909e-20	1.30199	1.31445	1.30199	0.545367	-0.398059
Cat	14	2.28011e-22	6.98909e-20	1.34927	1.68291	1.34927	1.27707	-0.0486509
Tpm2	14	7.0141e-31	3.66079e-28	1.53393	-0.74785	-1.39031	1.4598	1.53393
Fgfbp1	14	4.47611e-18	9.39545e-16	1.02058	1.13255	1.02058	0.605733	-0.207156
Hspb1	14	1.35159e-44	1.86432e-41	2.08983	0.785284	0.465274	2.08983	-0.239474
Cst3	15	1.80413e-34	1.20137e-31	1.60862	0.699666	0.702579	1.60862	1.60561
Nfkbia	15	2.52314e-22	7.61318e-20	1.47974	1.48478	1.47974	1.24695	0.383371
Maff	15	2.55174e-12	3.06067e-10	1.14805	1.14805	0.843111	0.777726	0.174283
Fbln2	16	1.39505e-32	8.41871e-30	1.54707	-0.151886	-0.444942	1.54707	1.47957
F2rl1	16	3.23175e-12	3.82873e-10	0.525634	0.525634	0.486166	0.290031	0.010367
Fth1.1	16	1.4072e-40	1.29403e-37	0.947966	0.557936	0.707325	0.947966	0.79333
Pdlim1	16	5.06063e-22	1.50347e-19	1.08001	1.00497	1.08001	0.815403	-0.116288
Perp	17	2.64574e-40	2.32236e-37	1.28812	0.453968	-0.107787	1.28812	0.0531719
Vcan	17	2.33673e-29	1.1006e-26	1.44951	0.334041	0.0662869	1.33679	1.44951
Ahnak	17	3.91746e-12	4.55723e-10	1.06861	1.06861	0.762688	0.689272	-0.13639
Lmcd1	18	5.90825e-12	6.71142e-10	0.567708	0.567708	0.526627	0.456173	0.236104
Dapl1	19	5.23854e-34	3.37205e-31	1.79432	0.414977	-0.474096	1.79432	1.57739
Crabp2	20	2.34308e-20	6.14817e-18	1.1252	1.12456	1.1252	0.658709	0.409109
Cyr61	20	5.61521e-37	4.17059e-34	2.46864	1.85886	0.593152	2.46864	0.224464
Tacstd2	20	1.01697e-11	1.1033e-09	0.69978	0.69978	0.685929	0.654746	-0.788506
Ptma	21	2.37979e-20	6.14817e-18	0.761646	-0.105964	0.655322	0.0953067	0.761646
Mpped2	21	1.45043e-11	1.54943e-09	0.533919	0.533919	0.467489	0.27321	-0.164549
Nbl1	21	3.74884e-26	1.54029e-23	1.21123	0.539828	0.158146	1.1642	1.21123
Sostdc1	21	1.47545e-35	1.05528e-32	1.92731	0.402466	-0.909745	1.92731	1.10697
Cyp2f2	22	1.73003e-11	1.80587e-09	0.664287	0.664287	0.657881	0.569107	-2.23683
Anxa2	22	8.30562e-20	2.08298e-17	1.16688	1.20778	1.16688	0.957255	0.217373
Fst	23	3.82121e-31	2.04976e-28	1.81072	1.17512	0.014383	1.81072	1.58065
Cldn8	23	9.75466e-13	1.20751e-10	0.74089	0.871626	0.74089	0.586222	-0.129947
Mt2	24	1.13334e-33	7.05996e-31	1.56772	1.30654	1.03477	1.56772	1.82626
Tmem171	24	2.14495e-11	2.21503e-09	0.482575	0.482575	0.482575	0.467917	-0.0436917
Runx1	25	1.22061e-15	2.10457e-13	0.905115	1.05752	0.905115	0.831134	-0.637749
Ehf	26	1.75984e-18	3.90624e-16	1.02063	1.09281	1.02063	-0.437343	-0.868287
Itm2b	26	2.41043e-32	1.32994e-29	1.07076	0.713364	0.476746	1.07076	-0.302458
Ndrg1	26	2.49347e-16	4.62994e-14	0.822008	0.797297	0.822008	0.810142	0.596365
Sfn	27	2.80642e-18	6.0893e-16	1.13948	0.862702	1.13948	0.556205	0.709879
Cnn2	27	4.57726e-26	1.84149e-23	1.38398	-0.436241	-1.02105	1.38398	1.43855
Sec61a2	28	3.62533e-10	3.1115e-08	0.46698	0.46698	-0.12319	0.17116	0.167764
Cpe	28	2.21587e-23	7.64119e-21	1.48944	0.182025	-0.107858	1.48944	1.46884
Cbr2	28	6.58031e-30	3.25827e-27	1.91567	0.974151	1.04774	1.91567	0.713972
Pkp1	29	4.30495e-10	3.64618e-08	0.454529	0.454529	0.368809	0.253093	-0.0252495
Rpl22l1	29	1.98016e-22	6.26865e-20	0.849737	0.180507	0.28435	0.214414	0.849737
Bcam	29	8.44921e-30	4.07907e-27	1.40482	0.581553	0.510935	1.40482	1.13421
Tnfrsf12a	29	3.8971e-18	8.26999e-16	1.11602	0.74913	1.11602	0.464843	-0.386312
F3	30	6.53916e-10	5.28358e-08	0.485027	0.485027	0.064496	0.351204	0.095162
Htra1	30	2.24647e-26	9.4308e-24	1.42788	1.03094	0.62394	1.42788	1.31466
Jun	31	2.38782e-20	6.14817e-18	1.19955	2.04617	1.30108	1.19955	-0.237447
Serpinh1	31	2.79211e-28	1.28377e-25	1.31851	-0.0186492	-0.951355	1.31851	0.553284
Hmgn3	31	9.11484e-22	2.66692e-19	1.29958	-0.193019	-0.69783	0.716236	1.29958
Ppargc1a	32	1.06445e-09	8.38907e-08	0.47714	0.47714	0.441613	0.337143	-0.450505
Trim29	32	3.01776e-23	1.00476e-20	1.11537	0.314684	0.246765	1.11537	1.06536
Gmds	32	3.03597e-17	5.98241e-15	0.949488	0.735339	0.949488	0.394527	-0.292884
Ctsl	33	1.02613e-26	4.50353e-24	1.30724	0.257805	-0.375071	1.30724	1.06022
Mdk	34	8.848e-21	2.47628e-18	1.42832	-1.92548	-1.96546	0.330826	1.42832
Wls	34	1.55823e-26	6.6869e-24	1.22505	0.711668	0.36161	1.22505	0.34502
Rbp1	36	2.46024e-21	7.09101e-19	1.20033	0.960707	1.02074	1.20033	1.11656
Esp18	36	7.92663e-09	5.29658e-07	0.571074	0.571074	0.571074	0.548902	-1.0653
Ptn	37	3.06344e-19	7.21441e-17	1.32741	-0.702739	-0.0179297	0.626556	1.32741
Tgif1	37	1.31746e-14	2.1026e-12	0.992568	1.44605	0.992568	0.690159	-0.401351
Wnt4	38	8.10251e-26	3.19321e-23	1.24457	0.973842	0.837056	1.24457	-0.173134
Mfap2	38	1.34338e-19	3.20272e-17	1.02813	0.402033	-0.142442	1.02813	1.02764
Jund	38	1.36213e-14	2.14416e-12	0.995273	0.957301	0.995273	0.0539174	-0.655728
Phlda1	39	1.56832e-14	2.44241e-12	1.08376	0.920837	1.08376	-0.122282	-0.528399
Ucma	40	2.62039e-18	5.75026e-16	1.10346	0.802792	0.528079	1.09309	1.10346
H3f3b	40	7.15352e-25	2.76283e-22	0.569989	0.331049	0.413278	0.569989	0.145624
Nt5dc2	40	4.44064e-14	6.59641e-12	0.924744	0.443168	0.924744	0.710992	0.663826
Cdkn1a	40	2.23862e-08	1.35517e-06	0.626793	0.626793	0.467978	0.463104	-0.57937
Postn	41	3.64293e-18	7.81652e-16	1.08978	0.569812	0.280622	1.01462	1.08978
Litaf	41	7.40111e-14	1.07461e-11	0.822709	0.733952	0.822709	0.316815	0.00970057
Il33	41	1.24963e-08	8.01716e-07	0.474429	0.474429	0.474429	0.466897	0.283803
Ldhb	42	1.00411e-24	3.80205e-22	1.09956	0.236561	0.200879	1.09956	0.0739042
Cdkn1c	42	7.23598e-18	1.50252e-15	1.42382	-2.18615	-2.43782	1.19233	1.42382
Plet1	42	7.90684e-14	1.13103e-11	0.782256	0.410515	0.782256	-1.12858	-1.89392
Tmem176b	43	1.38549e-24	5.14524e-22	1.28072	0.192012	0.0765474	1.28072	0.886664
Cd200	43	9.07472e-18	1.86428e-15	0.86929	0.491317	0.442761	0.84451	0.86929
Ybx1	44	1.03048e-17	2.0947e-15	0.850338	-0.0522927	0.486214	-0.0862802	0.850338
9430076C15Rik	44	1.61491e-13	2.21174e-11	0.757621	0.685946	0.757621	0.564101	-0.387969
Malat1	44	1.57103e-24	5.61818e-22	1.23232	1.20952	0.330569	1.23232	-0.975481
Hnrnpa1	45	1.48192e-17	2.98097e-15	0.881418	-0.128457	-0.0279259	0.45364	0.881418
Slc6a6	46	3.9365e-09	2.8471e-07	0.515984	0.583899	0.386736	0.515984	-0.0140364
BC064078	46	2.13934e-13	2.889e-11	0.721346	0.708117	0.721346	0.377929	0.621054
Col4a1	46	1.68891e-17	3.36232e-15	0.892959	-1.32321	-1.93342	0.640735	0.892959
Gsta4	46	1.1921e-23	4.18555e-21	1.30905	0.781749	0.220463	1.30905	-0.842879
Itm2c	47	1.27588e-19	3.07981e-17	1.04176	-0.0982499	-0.749246	1.04176	1.05346
Cebpd	47	2.58019e-11	2.62243e-09	0.973266	1.45022	0.514767	0.973266	-0.010884
Klf4	48	1.2573e-13	1.7594e-11	0.991023	1.02098	0.993856	0.991023	-0.146351
Oat	48	1.04332e-16	2.0351e-14	1.11015	-0.561496	-0.941956	0.654934	1.11015
Phgdh	49	1.49628e-16	2.8053e-14	1.19337	0.397818	0.855026	0.44702	1.19337
Icam1	49	8.32017e-23	2.72323e-20	1.38959	0.951321	0.578455	1.38959	1.16961
Nnat	50	3.31593e-16	6.09847e-14	0.88644	-0.261474	-0.27497	0.840229	0.88644
Tmem158	51	4.64485e-16	8.38288e-14	0.89077	-0.040555	-0.374766	0.775051	0.89077
Phyh	52	8.13512e-16	1.45461e-13	1.13994	0.582185	0.316837	0.929521	1.13994
Elovl7	52	3.79095e-12	4.43679e-10	0.668421	0.590551	0.668421	0.526732	-1.17589
Marcksl1	53	7.2925e-21	2.07096e-18	0.928093	-0.216277	-0.343395	0.928093	0.281412
Arhgdib	53	8.8093e-16	1.5607e-13	0.872153	-1.05709	-0.360313	0.768832	0.872153
Foxq1	53	4.05583e-12	4.68995e-10	0.70042	0.569912	0.70042	0.21645	-1.4615
Wnt10a	54	2.3306e-13	3.12544e-11	0.699288	0.640745	0.651745	0.699288	0.690416
Pdgfc	54	2.2049e-20	5.91373e-18	1.06817	0.19879	-0.241535	1.06817	0.348059
Atp1a1	54	4.15813e-12	4.77962e-10	0.919512	0.849214	0.919512	0.293659	-1.17855
Fscn1	54	1.15434e-15	2.00911e-13	0.894047	0.0528601	0.148334	0.767346	0.894047
Ly6e	55	6.71524e-12	7.49584e-10	0.948195	0.565098	0.948195	0.398447	-1.18238
Id3	56	7.08651e-12	7.86481e-10	0.925488	0.808146	0.925488	0.810502	0.817533
Mt1	56	5.20398e-15	8.73861e-13	1.14347	0.728858	0.688897	0.650759	1.14347
Lgals7	57	7.16637e-15	1.18282e-12	1.01587	-1.27793	-1.61828	0.883055	1.01587
Tuba1a	57	4.18471e-20	1.0633e-17	1.24761	-0.589862	-0.699714	1.24761	0.73241
Gas6	58	8.31854e-15	1.36135e-12	0.762345	0.0212587	-0.238904	0.515056	0.762345
Meis2	59	9.71548e-20	2.40533e-17	1.05322	0.674562	0.730435	1.05322	0.718271
Marcks	60	3.61195e-14	5.44924e-12	0.913207	0.0737416	-0.380099	0.514295	0.913207
App	60	1.09217e-19	2.66973e-17	1.01718	0.0935758	-0.035779	1.01718	0.327863
Igsf3	61	4.21295e-14	6.30669e-12	0.797728	-0.0477847	0.0200309	0.560103	0.797728
Wnt6	62	3.0505e-14	4.67525e-12	0.643718	0.368418	0.27824	0.643718	0.64313
Trim2	62	3.19475e-10	2.81707e-08	0.542181	0.528982	0.542181	-0.0144517	-0.755331
Sdc1	63	6.31735e-14	9.242e-12	0.869404	0.0489953	0.179633	0.557633	0.869404
Myl12a	63	5.43437e-19	1.26438e-16	0.759199	0.0145998	-0.412068	0.759199	0.077562
Col9a3	64	1.49473e-13	2.06177e-11	1.01977	-0.444106	-1.06042	0.844181	1.01977
Barx2	64	4.54076e-11	4.49675e-09	0.835413	0.513772	0.835413	0.760902	-0.665173
Sox4	64	5.80269e-19	1.334e-16	1.2064	0.531931	-0.146616	1.2064	-0.568816
Hspe1	65	2.80858e-13	3.71483e-11	0.601384	0.0336235	0.393105	-0.0803546	0.601384
Dnajb1	65	5.4859e-11	5.35042e-09	1.06688	1.16202	1.06688	0.946473	0.61429
Itgb4	65	1.15396e-18	2.62166e-16	0.900074	0.713347	0.655819	0.900074	0.378679
Dst	66	1.77298e-13	2.41113e-11	0.623663	0.561474	0.149155	0.623663	0.632057
Cnn3	66	1.17169e-18	2.63099e-16	0.912569	0.237854	0.0989651	0.912569	0.570499
Acot1	68	9.5264e-11	9.06229e-09	0.806481	1.14578	0.806481	0.585182	0.192317
Npm3	68	6.41323e-13	8.25639e-11	0.935984	-0.0834687	0.298019	-0.0573284	0.935984
Siva1	69	6.56875e-13	8.4006e-11	1.04224	-0.367849	-0.353417	0.351718	1.04224
mt-Nd1	69	1.63822e-10	1.49932e-08	0.578586	0.690373	0.578586	0.0958117	-0.24192
Sult5a1	70	4.92377e-13	6.3814e-11	0.658347	0.122627	-0.241495	0.64316	0.658347
Hsp90aa1	70	1.94968e-10	1.77595e-08	0.707523	-0.098198	0.707523	0.0155037	0.060883
S100a16	71	7.4309e-13	9.37896e-11	0.970869	0.202948	0.170741	-0.219825	0.970869
Errfi1	72	1.48852e-10	1.3688e-08	0.954499	1.23799	0.954499	0.867853	-0.301132
Fbln1	72	1.06712e-12	1.31256e-10	0.674086	-0.0533722	0.0233077	0.402888	0.674086
Nfib	73	1.23373e-16	2.38246e-14	0.82264	0.35501	-0.388481	0.82264	0.708513
Hmgn1	73	1.47558e-12	1.78093e-10	0.538646	-0.0537269	0.336643	-0.0643638	0.538646
B2m	74	1.41182e-16	2.67291e-14	1.02222	0.13678	0.279932	1.02222	0.489606
Pltp	74	2.46438e-13	3.28205e-11	0.585949	0.00499961	0.00643089	0.585949	0.572563
Cox6c	74	3.06475e-10	2.71483e-08	0.506091	0.905325	0.506091	0.0502488	-0.0337942
Crisp1	74	5.59091e-07	2.63976e-05	0.539654	0.539654	0.539654	0.456846	-0.174932
Myl9	75	6.51075e-12	7.30983e-10	0.967967	-2.14018	-3.30364	0.811953	0.967967
Ftl1	76	3.93531e-16	7.16932e-14	0.558352	0.0986416	-0.0895635	0.558352	0.336153
Gpx1	76	3.61318e-10	3.1115e-08	0.851752	0.530956	0.851752	-0.324946	-0.188782
Tmem176a	77	2.64296e-12	3.15051e-10	0.877408	0.135056	0.102933	0.877408	0.950049
Cxcl16	78	1.52787e-11	1.61228e-09	0.609852	0.565041	0.575113	0.609852	-0.170851
Lsm3	79	3.06747e-11	3.0852e-09	0.853255	0.0225938	0.655741	0.316026	0.853255
Klf6	79	4.87435e-10	4.07483e-08	1.02308	1.44085	1.02308	0.824992	-1.14313
Gpx8	79	1.15484e-15	2.00911e-13	0.777054	0.277037	-0.118465	0.777054	0.199342
Megf6	80	8.41706e-14	1.19516e-11	0.663709	0.412453	0.139292	0.663709	0.601221
Hbegf	80	8.43103e-10	6.78382e-08	0.521808	0.431266	0.521808	0.311181	-1.08731
Eya2	81	2.11598e-08	1.29719e-06	0.460328	0.520343	0.322894	0.460328	-0.240123
Tinagl1	81	4.91653e-11	4.81945e-09	0.879465	-1.34831	-1.59079	0.258859	0.879465
Atp5d	81	1.01259e-09	8.04695e-08	0.573448	0.124174	0.573448	-0.078642	-0.198797
Fam101b	82	4.91314e-15	8.32259e-13	0.819065	0.205265	0.261266	0.819065	0.330932
Sumo2	82	8.13042e-11	7.81127e-09	0.566196	-0.400837	0.159562	0.131325	0.566196
Calm2	83	2.47396e-09	1.85715e-07	0.535304	0.0436631	0.535304	0.30539	0.30504
Col17a1	83	1.14484e-10	1.06802e-08	0.43816	0.100413	0.0594991	0.42884	0.43816
Flna	83	5.7251e-15	9.53081e-13	0.871542	-0.246599	-1.03275	0.871542	0.665034
Hdgf	84	2.74508e-09	2.04673e-07	0.724145	0.144069	0.724145	-0.242567	0.154613
Vwa1	84	8.51385e-11	8.13916e-09	0.564956	-0.724799	-0.385798	0.553084	0.564956
Ppic	85	9.44161e-15	1.53216e-12	0.843923	-0.186098	-0.0304505	0.843923	0.741909
Kcne1l	85	9.71551e-11	9.15201e-09	0.508704	0.0366367	0.058733	0.508704	0.506078
Vav3	86	5.29371e-09	3.70387e-07	0.470032	0.514482	0.310985	0.470032	0.471484
Hspb8	86	4.62869e-09	3.29362e-07	0.694091	0.82245	0.694091	0.391613	-0.650665
Trp63	86	1.09976e-10	1.03094e-08	0.506057	0.116953	-0.102349	0.506057	0.503887
Npm1	87	2.54861e-10	2.29983e-08	0.512794	-0.259903	-0.0493329	-0.270681	0.512794
Chd3	87	1.3657e-14	2.14416e-12	0.907944	1.04793	0.751866	0.907944	-0.296658
Rbms3	88	2.21533e-14	3.42242e-12	0.714441	-0.245227	-0.533257	0.714441	0.297463
Rnase4	88	1.37623e-13	1.91197e-11	0.659227	-0.60829	-0.929957	0.659227	0.581717
Epcam	90	6.96342e-09	4.76338e-07	0.705674	0.442363	0.705674	-0.49441	-0.739451
Egr1	90	3.1832e-14	4.84022e-12	1.0918	0.210798	-0.451895	1.0918	0.305535
Rbm3	90	3.37293e-10	2.94727e-08	0.729958	-0.375132	0.200791	-0.456544	0.729958
Clstn1	91	7.2503e-09	4.92995e-07	0.691825	0.534495	0.691825	0.300897	0.162018
Spon2	91	3.58266e-10	3.10246e-08	0.497788	-0.75034	-1.14659	0.470871	0.497788
1810011O10Rik	92	8.55544e-09	5.63432e-07	0.577593	0.599993	0.577593	0.343558	-0.0741856
Cldn7	93	1.15424e-08	7.45472e-07	0.559884	-0.247413	0.559884	-1.48793	-1.70304
9130401M01Rik	93	4.24335e-10	3.60984e-08	0.655319	-0.175236	0.292255	0.285792	0.655319
Ccnd3	93	7.86586e-14	1.13103e-11	0.788897	0.19578	0.448975	0.788897	0.0290546
Col4a2	94	5.1925e-10	4.32208e-08	0.571261	-1.07167	-1.86208	0.514869	0.571261
Stoml2	95	1.59257e-08	1.01165e-06	0.658874	0.432679	0.658874	0.278004	0.519701
Gapdh	95	6.07821e-10	4.99474e-08	0.653053	-0.664089	-0.319862	-0.401772	0.653053
Mfge8	95	1.12354e-13	1.5837e-11	0.787587	-0.42966	-0.866745	0.787587	0.568362
Clic1	96	1.71458e-08	1.08558e-06	0.716738	0.50304	0.716738	-0.337186	-0.219735
Tubb5	96	6.25799e-10	5.10076e-08	1.14196	-1.28766	-0.144027	0.0151406	1.14196
Rbm47	97	1.96414e-08	1.21569e-06	0.536809	0.377338	0.536809	-0.370531	-0.457858
Antxr1	97	3.3168e-10	2.9114e-08	0.45074	0.237339	0.0406395	0.45074	0.445805
Ptp4a2	98	2.06644e-08	1.27492e-06	0.71609	0.495391	0.71609	0.604644	0.155353
Tceb2	98	9.47808e-10	7.56327e-08	0.652337	0.134691	0.0950652	0.0399798	0.652337
Hspa9	99	2.23349e-08	1.35517e-06	0.696311	0.162594	0.696311	-0.251566	-0.24657
Gm1673	100	1.05617e-09	8.3589e-08	0.62757	-0.968252	-1.09394	0.461894	0.62757
Anp32b	101	1.06867e-09	8.38907e-08	0.82975	-0.771935	0.162763	-0.320038	0.82975
Rab15	101	7.71922e-06	0.000278108	0.502995	0.502995	0.355265	-0.189044	-0.0507282
Bcl11b	102	3.23268e-13	4.21799e-11	0.61759	0.469975	0.424185	0.61759	0.352308
Mpc2	103	2.54422e-08	1.5211e-06	0.663198	1.15682	0.663198	-0.120859	-0.149521
Prdx6	104	3.96079e-08	2.2969e-06	0.71681	-0.00628556	0.71681	0.15783	-0.0284455
Bmp7	105	1.585e-09	1.21944e-07	0.50864	-0.639476	0.0253521	0.325237	0.50864
Tns3	105	7.29343e-13	9.26601e-11	0.711425	0.291627	0.0953336	0.711425	0.493769
2810474O19Rik	106	3.69739e-08	2.15711e-06	0.687649	0.540364	0.687649	0.639788	-0.240861
Tubb6	106	1.66593e-09	1.27157e-07	0.524141	-0.662853	0.196614	0.149323	0.524141
Endod1	107	4.80377e-08	2.75269e-06	0.438846	0.372377	0.438846	0.375269	-0.253075
Tmem167	107	2.47074e-09	1.85715e-07	0.798285	-0.306381	-0.224777	-0.0869173	0.798285
Bok	108	2.88075e-09	2.13962e-07	0.51968	-0.441664	-0.178325	0.198126	0.51968
Tsc22d1	108	9.63087e-13	1.19988e-10	0.783287	0.534561	0.394481	0.783287	-0.297158
Gadd45b	110	1.45851e-12	1.7714e-10	0.859524	0.627205	0.300252	0.859524	-0.134916
Mal2	110	6.92347e-08	3.89793e-06	0.438665	0.358767	0.438665	0.185452	-0.283127
Calm1	111	3.40033e-09	2.47788e-07	0.648828	-0.839356	-0.551312	-0.429884	0.648828
Gsto1	111	8.23375e-08	4.59071e-06	0.531273	0.302453	0.531273	0.192737	-0.401467
Meg3	112	3.55743e-09	2.58262e-07	1.31802	-2.16894	-3.3555	-1.41549	1.31802
Anxa3	113	3.52337e-12	4.14876e-10	0.749398	0.216324	0.130383	0.749398	-0.693199
Phlda3	114	5.20535e-12	5.94796e-10	0.575129	-0.348907	-0.315973	0.575129	0.364278
Lsm5	114	4.34691e-09	3.13221e-07	0.76387	-0.19741	0.353441	-0.32194	0.76387
Chchd10	114	9.45241e-08	5.15637e-06	0.615157	0.648077	0.615157	-1.37328	-1.84843
Ddah2	114	1.65689e-07	8.74212e-06	0.601601	1.04024	0.37606	0.601601	-0.644421
Wnt5b	115	8.5815e-10	6.87624e-08	0.471342	0.378295	0.424139	0.471342	-0.268126
H2afy2	115	5.14644e-09	3.62711e-07	0.680053	-0.117635	0.112317	0.514145	0.680053
Pls3	115	6.20981e-12	7.01273e-10	0.619779	0.422259	0.233703	0.619779	0.399081
Tgm2	116	9.11112e-12	9.94039e-10	0.594647	0.368722	0.0642235	0.594647	0.539112
Lxn	117	8.09238e-12	8.92983e-10	0.795018	0.0645117	-0.144935	0.795018	0.692978
Nrep	118	8.29265e-12	9.09882e-10	0.73751	0.0911661	-0.210993	0.73751	-0.738043
Acsl5	118	1.42147e-07	7.56201e-06	0.478092	0.514523	0.478092	-0.0936179	-0.85615
Glul	119	1.43781e-07	7.62789e-06	0.550779	0.456979	0.550779	-0.518417	-0.493482
Mia	119	8.57796e-09	5.63432e-07	0.796675	-1.41384	-1.72927	0.655686	0.796675
Pgrmc1	120	1.27174e-11	1.37198e-09	0.765201	0.248947	0.37761	0.765201	0.0575108
Pnrc1	121	5.86695e-10	4.84174e-08	0.697658	1.00964	0.655423	0.697658	0.171074
Sepw1	121	1.41066e-09	1.09403e-07	0.675218	-0.347649	-0.580225	0.675218	0.774299
Ptprs	121	1.45227e-11	1.54943e-09	0.621237	-0.04342	0.0432889	0.621237	0.187341
Fkbp9	122	1.32578e-08	8.47754e-07	0.633244	0.323928	-0.480994	0.455084	0.633244
Rac3	122	1.51824e-11	1.61092e-09	0.659487	0.504822	0.484426	0.659487	0.356355
Cox7b	122	1.66811e-07	8.77733e-06	0.587138	0.127003	0.587138	-0.211906	-0.0900564
Cdc42ep3	123	2.63545e-07	1.3393e-05	0.443882	0.478846	0.443882	0.427832	-0.101074
Xrcc5	124	7.45837e-09	5.05363e-07	0.508288	-0.344741	-0.218763	0.508288	0.537756
Cmtm3	124	1.63251e-11	1.71334e-09	0.659676	0.278926	0.29853	0.659676	0.300388
Ppa1	125	1.75102e-08	1.10277e-06	0.619158	-0.739873	0.241516	-0.820803	0.619158
Serpinb6b	125	1.76624e-11	1.83375e-09	0.559647	0.0977091	0.0371201	0.559647	0.346431
Runx2	125	1.46672e-09	1.13295e-07	0.441414	0.418492	0.382473	0.441414	-0.0658964
Rpl13a	126	1.75315e-08	1.10277e-06	0.577228	-0.201622	-0.168341	-0.297654	0.577228
Peg3	127	2.4216e-11	2.47426e-09	0.801698	0.318198	0.572085	0.801698	0.251672
Fgfr1	127	1.77855e-08	1.11512e-06	0.574393	-0.618057	-1.24028	0.359173	0.574393
Pim1	127	1.24453e-09	9.72997e-08	0.585859	0.450962	0.510402	0.585859	0.250115
Snrpg	128	1.83841e-08	1.14521e-06	0.610777	-0.0848176	0.283937	-0.186098	0.610777
Moxd1	129	2.6395e-11	2.66866e-09	0.491885	-0.0750116	-0.0541439	0.491885	0.415471
Hmgb1	130	9.37394e-08	5.12805e-06	0.79002	-0.399731	0.662352	0.105927	0.79002
Laptm4a	130	4.05784e-11	4.06015e-09	0.606551	-0.0711972	-0.569122	0.606551	0.221227
Fermt1	131	4.26978e-11	4.25019e-09	0.57299	0.548541	0.245111	0.57299	0.391225
Fosb	131	5.49453e-07	2.607e-05	0.551858	0.630441	0.577391	0.551858	-0.552197
Maged1	131	2.09527e-08	1.28859e-06	0.719608	0.140164	-0.289889	0.410713	0.719608
Minos1	132	2.33536e-08	1.40932e-06	0.620639	0.0587592	0.31863	-0.0934795	0.620639
Trip6	132	4.60272e-11	4.53486e-09	0.628585	0.623418	0.275663	0.628585	0.193565
Arl3	133	6.6441e-11	6.44744e-09	0.635122	0.142359	0.100857	0.635122	0.259031
Gpc3	133	2.71628e-08	1.61397e-06	0.579501	-0.368743	-1.12346	0.347285	0.579501
Ccnl1	134	6.71467e-11	6.48335e-09	0.708046	0.777783	0.509638	0.708046	0.260489
Cyc1	135	1.35283e-06	5.87068e-05	0.630126	0.151835	0.630126	-0.449617	-0.236692
Sfr1	135	9.61722e-11	9.10383e-09	0.601911	0.0736318	0.274312	0.601911	0.48255
Smco4	137	3.65064e-08	2.13629e-06	0.6581	-0.171454	-0.102631	-0.109079	0.6581
Emb	138	4.98388e-08	2.84745e-06	0.498187	-0.328947	-0.314052	0.0233294	0.498187
Lamb3	139	1.21229e-10	1.12551e-08	0.495742	0.284791	0.171144	0.495742	0.381858
Odc1	139	5.88638e-08	3.35315e-06	0.737961	0.252794	0.522239	0.214655	0.737961
Irf1	140	1.2665e-10	1.17021e-08	0.574076	0.625747	0.287085	0.574076	0.253217
Tagln	141	4.37879e-08	2.52414e-06	0.580416	-0.739989	-1.87069	0.580416	0.587258
Igfbp2	142	9.28628e-08	5.09453e-06	0.519173	-2.27542	-2.92092	0.210523	0.519173
Lmna	145	4.1849e-06	0.000163592	0.549952	0.639876	0.549952	0.164678	0.0847716
Ebpl	145	1.15114e-07	6.19213e-06	0.54702	0.234169	0.0243778	0.471267	0.54702
Eif5a	146	2.17081e-06	9.0737e-05	0.448577	-0.486518	0.389207	-0.626878	0.448577
Cox7a2l	146	2.00713e-10	1.8197e-08	0.457424	0.0372012	-0.0243383	0.457424	-0.0723035
Ran	147	1.76027e-07	9.2121e-06	0.661214	-0.97659	0.280801	-0.806971	0.661214
Ltbp1	147	1.22802e-08	7.90475e-07	0.477202	0.398184	0.409348	0.477202	-0.0849006
Fam92a	148	1.77234e-07	9.24134e-06	0.555707	-0.424227	-0.0621599	0.187196	0.555707
Tmem141	150	2.70808e-10	2.43236e-08	0.643631	0.54549	0.454018	0.643631	-0.145651
Atp5g3	152	5.78289e-06	0.000217687	0.504908	0.0845465	0.504908	-0.503272	-0.215442
Akr1b3	152	2.52523e-07	1.29349e-05	0.466107	-0.425444	0.0646596	-0.355626	0.466107
Timp3	153	2.89622e-10	2.57737e-08	0.625344	0.0983887	0.164119	0.625344	-0.997804
Rela	153	6.64682e-06	0.000245205	0.4579	0.568701	0.4579	0.276051	-0.101382
Ccdc3	154	5.21884e-09	3.66477e-07	0.452436	-0.0232414	0.0416632	0.452436	0.416644
Cyb5a	154	6.74387e-06	0.000248059	0.568101	0.464929	0.568101	-0.126881	-0.222825
Snrpf	155	3.91741e-07	1.95476e-05	0.691558	-0.131323	0.275744	-0.37	0.691558
Dsc2	155	8.3116e-09	5.51564e-07	0.468094	0.481543	0.391533	0.468094	-0.000413351
Ncl	156	7.39829e-06	0.000269055	0.511908	-0.146668	0.511908	-0.064388	0.3613
Tuba1b	156	3.99761e-07	1.98963e-05	0.918317	-1.6445	-0.117835	-0.730039	0.918317
Pard6g	156	3.39321e-10	2.95164e-08	0.535797	0.419965	0.0536259	0.535797	0.426951
Btg1	157	9.07963e-06	0.000321129	0.62564	1.09365	0.62564	-0.0770847	-0.743324
Fos	157	3.98103e-10	3.40166e-08	1.11828	0.955994	-0.432033	1.11828	-0.446014
Cox6b2	158	5.41235e-09	3.77321e-07	0.525154	-0.000940701	0.0812402	0.525154	0.507659
Ubb	158	4.68832e-10	3.95354e-08	0.543188	0.0850975	-0.0387722	0.543188	0.00049026
Pdia6	159	4.78715e-07	2.34037e-05	0.717785	-0.00869116	0.0113492	-0.0692022	0.717785
H2-D1	159	9.61687e-06	0.000338889	0.492449	0.638939	0.492449	0.302743	0.373762
Hsp90b1	160	4.82522e-07	2.34868e-05	0.76319	-0.387407	-0.22568	-0.141165	0.76319
Bhlhe40	161	2.09079e-07	1.07955e-05	0.485449	0.633339	0.449918	0.485449	0.249402
Polb	161	4.45428e-05	0.00125024	0.572663	0.572663	0.235401	-0.0676497	0.117003
Ryk	161	4.82846e-07	2.34868e-05	0.507215	0.361542	0.346324	0.284703	0.507215
Nedd4	162	6.26006e-10	5.10076e-08	0.623821	0.285957	-0.269844	0.623821	0.118666
H2-K1	162	2.23651e-08	1.35517e-06	0.629202	0.267737	0.551812	0.629202	0.634656
Prmt1	163	4.90862e-07	2.36976e-05	0.626213	-0.482004	0.392752	0.180498	0.626213
Selm	163	6.41205e-10	5.20265e-08	0.614392	0.420126	0.162657	0.614392	0.474259
H2afz	164	1.10166e-05	0.000379218	0.705992	-1.0734	0.705992	-1.25893	0.429706
Capn6	164	4.99374e-07	2.40288e-05	0.491204	-1.14753	-1.55665	-0.181927	0.491204
Hmgb2	165	1.12152e-05	0.000385367	0.77106	-0.509992	0.77106	-0.494303	0.142349
Pon2	166	1.15173e-05	0.000393646	0.454061	0.410293	0.454061	-0.487161	-0.334256
Abracl	167	6.35975e-07	2.95224e-05	0.704031	-0.136789	-0.468808	0.165118	0.704031
Btg2	170	1.65737e-09	1.27006e-07	0.887741	1.37151	0.562425	0.887741	0.200145
Cfl1	171	2.09867e-09	1.59557e-07	0.473365	-0.426899	-0.441039	0.473365	0.474299
Nkd2	172	2.25161e-09	1.70513e-07	0.47788	0.319692	0.326612	0.47788	-0.444019
Fat1	174	2.4812e-09	1.85715e-07	0.624964	0.223896	-0.0712171	0.624964	0.242492
Uqcrc1	177	1.806e-05	0.000578368	0.503248	0.610202	0.503248	0.142356	0.141573
Acta2	177	1.37622e-06	5.94545e-05	0.698769	-2.89942	-4.52623	0.541315	0.698769
Pfn2	178	3.32278e-09	2.43978e-07	0.539886	-0.30944	-0.13179	0.539886	0.353904
Lamc2	179	5.52279e-09	3.8272e-07	0.465277	0.0578671	-0.0410524	0.465277	0.406697
Mrfap1	180	2.21654e-06	9.22491e-05	0.507159	-0.110734	0.0616027	-0.0833813	0.507159
Mob4	181	2.22694e-05	0.000680449	0.516507	-0.0198885	0.516507	0.376487	0.324308
Emid1	181	2.37981e-06	9.88313e-05	0.548158	-1.34811	-1.72085	0.412543	0.548158
Ppdpf	182	4.46237e-09	3.19159e-07	0.661566	-0.0741048	0.305129	0.661566	0.117787
Dek	182	7.99364e-06	0.000287459	0.666455	-0.418902	0.607917	0.0195429	0.666455
Atp5l	184	2.82165e-05	0.000844788	0.523094	0.396371	0.523094	0.0477598	-0.138367
Bcl11a	184	4.91196e-09	3.47454e-07	0.594074	0.237839	0.340874	0.594074	0.434993
Ccl20	185	2.69655e-06	0.000110794	0.461499	0.125924	0.29845	0.41628	0.461499
Mif	188	2.88246e-06	0.000117681	0.523189	-0.710106	-0.455328	-0.595542	0.523189
Add3	189	5.52944e-09	3.8272e-07	0.543251	0.217309	0.354352	0.543251	-0.118908
Nr4a1	190	3.44762e-06	0.000137841	0.764588	0.169898	0.0372122	0.27877	0.764588
Neat1	190	3.59569e-05	0.00104889	0.524694	0.720087	0.524694	-0.956245	-1.37116
Cryab	191	6.59811e-09	4.53438e-07	0.622111	-0.0362441	-0.906269	0.622111	-0.347581
Ajuba	192	6.98067e-09	4.76338e-07	0.444595	0.042333	-0.106779	0.444595	0.377028
Ranbp1	193	4.30621e-05	0.00121575	0.512142	-0.75256	0.512142	-0.538342	0.46666
Fabp5	195	4.20354e-06	0.000163989	0.450242	-0.248431	0.0783714	-0.425779	0.450242
Son	195	7.61875e-09	5.14426e-07	0.598765	0.553977	0.100271	0.598765	-0.0683083
Mpzl2	196	7.73732e-09	5.20611e-07	0.532509	0.0568898	0.145928	0.532509	0.100011
Arpc1b	197	4.61871e-05	0.00129264	0.502424	0.1463	0.502424	0.0606892	-0.341004
Tsc22d3	197	7.90922e-09	5.29658e-07	0.473293	0.367813	0.0990422	0.473293	0.140445
Stat3	198	4.65455e-05	0.00130011	0.460436	0.699497	0.460436	0.296646	0.122896
Dbn1	199	8.55195e-09	5.63432e-07	0.468469	0.157002	0.0605198	0.468469	0.030249
Mettl9	200	5.7324e-06	0.000216208	0.59088	-0.371747	0.0386055	-0.335567	0.59088
Rnf187	201	6.08721e-06	0.00022737	0.593858	-0.314632	0.102033	0.0755257	0.593858
Tceb1	202	6.20212e-06	0.000231214	0.617385	-0.408157	-0.0596496	0.0300646	0.617385
Agrn	203	1.07134e-08	6.94253e-07	0.524735	-0.242217	0.12295	0.524735	0.469262
Srsf3	204	6.64498e-06	0.000245205	0.551852	-0.300715	0.427343	-0.059048	0.551852
Ywhaq	206	6.88653e-06	0.000252345	0.523356	-0.0706153	0.315526	0.175021	0.523356
Sh3bgrl	206	1.78465e-08	1.11532e-06	0.553914	-0.331388	-0.53577	0.553914	0.404254
Hes1	209	6.44058e-05	0.00172365	0.444555	0.214131	0.444555	-0.150983	-0.616612
Aldoa	211	2.51196e-08	1.50647e-06	0.619591	0.154542	0.510921	0.619591	-0.00169755
Atxn10	212	8.24191e-06	0.000295836	0.554118	0.141287	-0.362365	0.171911	0.554118
Ier3	212	2.7616e-08	1.63587e-06	0.760152	1.12927	0.311367	0.760152	-0.041118
Idh3a	213	7.62096e-05	0.0019713	0.442214	-0.151685	0.442214	-0.205624	-0.101038
2015-09-01	215	9.79062e-06	0.000343758	0.601334	-0.378467	-0.413155	-0.223373	0.601334
Cadm1	217	1.16097e-05	0.000395404	0.519097	0.072178	0.352024	0.328737	0.519097
Dnajc8	218	1.26271e-05	0.000424812	0.564806	-0.574865	0.19983	0.197703	0.564806
Aprt	219	1.2975e-05	0.000433495	0.564698	-0.152282	0.168088	0.11786	0.564698
Tmem165	220	1.31429e-05	0.000437589	0.533743	-0.125071	-0.378621	-0.117611	0.533743
Nap1l1	220	8.41802e-05	0.00213895	0.482047	-0.35631	0.482047	0.0121973	0.393641
Itgb5	221	5.93558e-07	2.78209e-05	0.459974	0.378626	0.328312	0.459974	0.453933
Nrtn	222	4.48328e-08	2.57669e-06	0.660419	-0.343328	-1.24884	0.660419	0.507717
Sdhb	223	9.7132e-05	0.00242654	0.497669	0.0914849	0.497669	0.0227316	0.216699
Bsg	223	1.45858e-05	0.000482305	0.47238	-0.0757178	-0.0410277	0.117072	0.47238
U2af1	225	1.50368e-05	0.000492954	0.594798	-0.122816	0.383795	-0.273577	0.594798
Tmsb4x	225	6.2889e-08	3.57191e-06	0.458818	0.375527	0.297086	0.458818	-0.118461
Lmnb1	227	0.000103109	0.00254948	0.438394	-0.145376	0.438394	0.0471922	0.270374
Cstb	228	0.000104996	0.0025862	0.471814	0.798008	0.471814	0.0812877	0.0636003
Fstl1	230	8.24907e-08	4.59071e-06	0.541257	-0.343769	-1.31183	0.541257	-0.000188346
Aldh2	232	8.84658e-08	4.90909e-06	0.579606	-0.167744	-0.269811	0.579606	0.56941
Slc25a4	232	1.73437e-05	0.00055933	0.471452	-0.82052	-0.869022	0.206704	0.471452
Nhp2l1	233	1.73581e-05	0.00055933	0.541287	-0.375125	0.120352	-0.197735	0.541287
Slc2a1	234	1.08005e-07	5.85864e-06	0.466603	0.383844	0.338662	0.466603	0.144441
Anapc11	235	1.84153e-05	0.000584897	0.537007	-0.0537997	-0.0890167	-0.081685	0.537007
Rnd3	236	1.14904e-07	6.19213e-06	0.505666	0.532328	0.290004	0.505666	-0.00781285
Cirbp	237	1.16643e-07	6.2569e-06	0.598633	0.115264	-0.399959	0.598633	0.0664147
Cldnd1	242	1.59006e-07	8.41248e-06	0.503553	0.108741	0.160238	0.503553	0.264993
Snhg18	243	2.10687e-05	0.000649931	0.446401	0.152464	-0.64054	0.287555	0.446401
Vamp8	244	1.77543e-07	9.24134e-06	0.530358	0.481303	0.339765	0.530358	-0.488424
Rsu1	247	2.6175e-07	1.33368e-05	0.447859	-0.404614	-0.670111	0.447859	0.416787
Man1a2	249	2.51373e-05	0.000761304	0.490599	0.0535767	-0.0509708	-0.205811	0.490599
Emc6	249	0.000189484	0.00416282	0.45021	-0.0183898	0.45021	-0.464911	-0.0667718
Sod2	250	0.000190171	0.00417318	0.476483	0.465102	0.476483	-0.248334	-0.36771
Tapbp	252	3.41151e-07	1.71561e-05	0.44357	0.13639	0.295074	0.44357	0.275235
Dusp1	254	4.06553e-07	2.01824e-05	0.658455	0.55284	0.505997	0.658455	-0.421205
Fkbp1a	256	3.62449e-05	0.00105569	0.556078	-0.397852	-0.100242	0.167932	0.556078
mt-Rnr2	257	4.73307e-07	2.31981e-05	0.526298	1.18578	0.437358	0.526298	-0.847382
Cct6a	259	3.80733e-05	0.001099	0.518038	-0.287495	0.361816	0.0554931	0.518038
Wsb1	260	5.51357e-07	2.60962e-05	0.526211	0.484346	0.154109	0.526211	0.10145
Ttc3	267	7.99221e-07	3.67471e-05	0.552736	-0.300347	0.0460652	0.552736	0.250891
Fubp1	268	5.32615e-05	0.00146765	0.531614	-0.226794	0.180014	0.0629027	0.531614
Cyba	268	5.88605e-06	0.000221139	0.466025	0.17728	0.412416	0.466025	-0.212708
Hadh	271	0.000329118	0.00650522	0.447904	0.331767	0.447904	0.263794	0.0302782
Lsm4	272	6.04417e-05	0.00163077	0.544336	-0.451656	0.299669	-0.52513	0.544336
Ube2e3	274	6.37037e-06	0.000236119	0.500256	0.420616	0.455112	0.500256	0.417165
Anxa5	276	6.56291e-05	0.00175292	0.532298	0.201088	-0.198231	0.350403	0.532298
Plscr3	276	1.09449e-06	4.89251e-05	0.446791	0.0208478	-0.185618	0.446791	0.085984
Ifrd1	276	0.000373058	0.00721855	0.453303	0.335166	0.453303	-0.0485789	-0.103167
Chmp2b	277	1.09908e-06	4.90169e-05	0.501402	0.0153798	-0.0573764	0.501402	-0.69005
Pttg1ip	282	1.3038e-06	5.70923e-05	0.445761	0.259844	0.327804	0.445761	-0.204961
Rhoc	283	1.32291e-06	5.7798e-05	0.549371	-0.340079	-0.841414	0.549371	0.34232
Atp1b3	284	1.34464e-06	5.84827e-05	0.529924	0.0684434	0.128915	0.529924	0.27218
Stub1	284	7.59065e-05	0.00196756	0.544524	-0.762618	-0.00982124	-0.238873	0.544524
Fam213a	285	1.38003e-06	5.94859e-05	0.47002	0.241449	0.334113	0.47002	0.305744
Uqcc2	289	9.22919e-05	0.0023267	0.526472	-0.303878	0.0389042	-0.287119	0.526472
Itgb1	294	2.03467e-06	8.57893e-05	0.493986	0.0824822	-0.354725	0.493986	0.349676
Lgals1	296	0.000101333	0.00251845	0.510202	-1.00107	-1.13382	0.233236	0.510202
Gm8797	299	2.6915e-06	0.000110794	0.474305	0.46561	0.299704	0.474305	0.257905
Clns1a	301	0.000127063	0.00303302	0.449278	-0.571425	-0.187099	-0.0150756	0.449278
Rcn2	302	3.13196e-06	0.000126795	0.474515	-0.169436	-0.455204	0.474515	0.439125
Set	303	0.000130116	0.00307548	0.478747	-0.548903	0.225173	0.00419609	0.478747
Rnf7	306	0.000143882	0.00333308	0.482097	-0.368495	0.0188539	0.0804979	0.482097
Dlk1	307	0.000145551	0.00336212	0.562496	-3.59743	-4.14919	-2.63689	0.562496
Snrpd2	311	0.000152657	0.00349283	0.448223	-0.267025	0.161051	-0.0856877	0.448223
Ctsb	311	4.57365e-06	0.000176291	0.488443	-0.00454071	-0.0164523	0.488443	0.173664
Hnrnph3	316	0.000171248	0.00383194	0.443243	0.358538	0.1807	0.208426	0.443243
Cks1b	319	0.000177062	0.00393469	0.589657	-0.888597	-0.139238	-0.601084	0.589657
Trp53	319	6.24827e-06	0.000232039	0.515856	0.200974	0.262415	0.515856	0.337466
Calr	320	0.000186269	0.00410154	0.534374	-0.397435	-0.321658	-0.501653	0.534374
Egr2	322	6.86513e-06	0.000252039	0.4699	0.00469659	-0.441564	0.4699	0.0844027
H2afv	322	0.000193463	0.00422507	0.50642	-0.26364	0.34871	0.200148	0.50642
C1qbp	323	0.000196854	0.00428091	0.532741	-0.335851	0.319682	-0.327232	0.532741
Snx5	326	0.000210157	0.00452436	0.482613	-0.381382	0.154823	-0.213993	0.482613
Tspan3	328	0.000220843	0.00471758	0.50335	-0.575059	-0.822395	0.322408	0.50335
Echs1	329	8.68777e-06	0.000309538	0.486627	0.359423	0.197715	0.486627	0.174886
Tprgl	333	9.53418e-06	0.00033659	0.456966	0.116961	-0.190516	0.456966	0.164764
Sf3b5	334	0.000249922	0.00518358	0.49946	-0.303562	0.195395	-0.32051	0.49946
Mrpl17	336	0.000274723	0.0055924	0.452896	-0.696529	0.0819904	-0.493497	0.452896
Bcl10	337	0.000313058	0.00622602	0.765238	0.765238	0.133527	0.348385	0.221166
Hnrnpm	337	0.000278731	0.00565396	0.519242	0.398693	0.328985	0.262329	0.519242
Cdk4	339	0.000281654	0.00568935	0.445975	-0.180351	-0.261302	0.0191655	0.445975
Prdx5	345	1.24052e-05	0.000420276	0.477335	0.388109	0.0549367	0.477335	-0.302123
Mxd4	346	1.25217e-05	0.000422738	0.43843	0.105581	-0.417145	0.43843	0.18356
Ptms	350	0.000228082	0.00483338	0.527347	-0.0247222	0.22931	0.418726	0.527347
Papola	351	0.000331507	0.00653906	0.454283	-0.297007	0.125992	0.000684672	0.454283
Tax1bp3	352	1.62981e-05	0.000528961	0.478702	0.550838	0.27394	0.478702	-0.385932
Rcn1	354	0.00034105	0.00669991	0.492146	-0.841479	-1.01681	-0.303463	0.492146
Scand1	356	0.000350334	0.00684746	0.49613	-0.0575114	0.0818854	0.257123	0.49613
Tcf4	358	0.000378783	0.00730008	0.439297	0.164269	0.0275909	0.193529	0.439297
Psma3	365	0.000441962	0.00827421	0.459386	-0.0723015	0.310384	0.106716	0.459386
Spcs1	366	0.000442183	0.00827421	0.473147	-0.174766	-0.201563	-0.436022	0.473147
Cd81	367	2.52518e-05	0.000761934	0.444589	0.257756	0.297093	0.444589	-0.1532
Dut	371	0.00048751	0.00892351	0.533602	-0.927973	0.111079	-0.58724	0.533602
Amotl1	376	0.000513057	0.00926813	0.438246	0.249065	-0.0326723	0.335807	0.438246
Dnajc9	380	0.000537118	0.00962179	0.446762	-0.22769	0.388021	-0.144647	0.446762
Snrpa1	383	0.00055526	0.00991001	0.445103	-0.516644	0.157342	-0.357487	0.445103
Gnai2	385	0.000561172	0.00997864	0.457423	-0.217532	-0.0198843	-0.26359	0.457423
Rbms1	391	5.62267e-05	0.00153361	0.44397	0.326931	-0.117636	0.44397	0.110932
Zfp36l1	414	9.14458e-05	0.00230838	0.446003	0.642747	0.360614	0.446003	-0.679463
Tpm4	419	9.49634e-05	0.00237544	0.449549	-0.016746	-0.256922	0.449549	0.442129
Vim	492	0.000316021	0.00626558	0.458405	-0.888048	-1.22579	0.458405	0.13961
Junb	497	0.000334324	0.00658789	0.51032	0.675791	-0.412749	0.51032	0.0935653

## Sheet: Proacinal
					logFC relative to
Gene_name	Top	p.value	FDR	summary.logFC	End_bud	Myoepithelial	Basal_duct	Luminal_duct
Cldn3	1	1.10152e-156	1.06357e-152	2.3383	2.047	2.3383	2.25454	-0.690586
Tpd52l1	1	1.88705e-80	2.42938e-77	1.28925	1.28925	0.945629	1.11514	1.02508
Cldn10	1	3.30756e-186	6.38724e-182	3.33168	2.33337	2.43119	3.33168	3.29105
Lpo	2	6.87054e-57	3.90227e-54	1.38314	1.38314	1.34961	1.36176	1.34046
Krt18	2	2.2544e-135	1.45116e-131	3.64551	3.42668	3.64551	1.46886	-1.31799
Aqp5	2	6.58766e-128	3.18036e-124	2.39743	1.30533	1.7851	2.39743	2.3256
Cldn7	3	1.02912e-127	3.97466e-124	2.04782	1.24052	2.04782	1.48793	-0.215102
Ppp1r1b	3	8.30998e-54	4.223e-51	1.07399	1.07399	1.04735	1.02902	-0.506339
Dlk1	3	3.95934e-112	1.27431e-108	3.19939	-0.96054	-1.5123	2.63689	3.19939
Elf5	4	5.55095e-47	1.91419e-44	0.887816	0.887816	0.831402	0.887816	0.301491
Kcnn4	4	3.51485e-101	7.5417e-98	1.80724	1.34247	1.75734	1.80724	1.64664
Rexo2	4	4.29709e-98	8.2981e-95	2.13794	0.796614	1.20684	1.8544	2.13794
Plet1	4	1.12419e-104	3.10131e-101	1.91083	1.53909	1.91083	1.12858	-0.765344
Slc35f5	5	2.00427e-40	5.02656e-38	0.624964	0.624964	0.398804	0.369946	0.154098
Gpx2	5	1.16047e-101	2.80124e-98	2.18261	1.65368	2.18261	2.07148	2.02324
Crip2	6	4.36385e-80	4.95708e-77	2.51707	0.965647	1.33761	2.51707	1.29446
Muc19	6	7.85862e-37	1.59745e-34	1.15347	1.15347	1.15347	1.1342	1.11402
Homer2	7	5.06618e-75	4.89165e-72	1.52618	0.970373	1.41339	1.40585	1.52618
Ccnd1	7	2.46953e-79	2.6494e-76	2.14517	1.66377	1.49482	2.14517	0.949821
Hid1	7	2.82436e-34	5.1454e-32	0.548698	0.548698	0.432524	0.531336	0.173951
Sec11c	7	1.14909e-93	2.01727e-90	1.8229	1.6555	1.8229	1.73098	1.54313
Gale	8	1.00738e-63	6.94769e-61	1.3033	0.828642	1.08507	1.22603	1.3033
Pglyrp1	8	1.22388e-86	1.68817e-83	1.95507	1.93544	1.95507	1.77544	1.16944
Chchd10	8	7.2986e-91	1.17453e-87	1.98843	2.02135	1.98843	1.37328	-0.475156
Riok3	8	9.36787e-34	1.64457e-31	0.54787	0.54787	0.310696	0.212053	0.143642
Actr2	9	1.15293e-33	1.98787e-31	0.532185	0.532185	0.16891	0.224649	-0.0395294
Rian	9	1.01425e-57	5.93519e-55	1.40664	-0.145024	-0.538562	1.1052	1.40664
Spdef	9	1.23684e-65	9.18637e-63	1.14169	0.694487	1.10766	1.14169	1.03754
Anxa1	9	2.84906e-89	4.23217e-86	2.32325	1.66265	2.32325	0.321772	-2.51668
Rap1gap	10	8.76789e-55	4.57613e-52	1.02261	0.74948	0.966675	1.02261	1.01706
Oit1	10	7.13235e-32	1.09312e-29	0.60303	0.60303	0.598933	0.50819	0.582079
Rab3d	11	2.33799e-64	1.67218e-61	1.13539	0.857955	1.09179	1.13539	0.896975
Tspan13	11	2.9216e-80	3.52619e-77	1.85476	1.39676	1.85476	1.82412	0.583822
Ncald	11	3.12227e-31	4.49957e-29	0.573207	0.573207	0.562294	0.541	0.0309806
Ppa1	12	3.2961e-52	1.48026e-49	1.43996	0.0809298	1.06232	0.820803	1.43996
Arid4a	12	1.0386e-30	1.46397e-28	0.480271	0.480271	0.122491	0.217884	0.110532
Dcpp1	12	1.65485e-63	1.10196e-60	3.24793	1.72273	2.10051	3.24793	2.906
Ehf	13	4.87951e-77	4.95938e-74	1.45797	1.53016	1.45797	0.437343	-0.430944
Tecpr1	13	1.0788e-30	1.50962e-28	0.484862	0.484862	0.250342	0.173313	0.207101
Rab25	14	5.64797e-71	5.19371e-68	1.39292	1.19851	1.39292	1.10087	0.108846
Cmas	14	2.14195e-61	1.37878e-58	1.57149	1.24022	1.45267	1.57149	0.851722
Rrm2	14	3.64297e-48	1.35287e-45	1.34746	-0.0848728	1.08635	0.939199	1.34746
Atp1b1	15	5.92313e-70	5.19917e-67	1.36434	1.12125	1.36434	-0.545665	-1.81321
Syngr1	15	8.56907e-30	1.14122e-27	0.469628	0.469628	0.43572	0.392696	0.019217
Creb3l1	16	1.48685e-47	5.41745e-45	1.12785	1.10117	1.11416	1.12785	1.1263
Ttpa	16	7.96006e-29	9.79087e-27	0.487983	0.487983	0.376658	0.477763	0.325028
Cmtm8	16	1.19173e-69	1.00059e-66	1.33357	0.941086	1.33357	1.30214	0.672804
Aldoc	16	1.80183e-55	9.66534e-53	1.58701	0.850478	0.913758	1.58701	0.645476
Nans	17	1.68526e-45	5.42402e-43	1.3728	0.93716	1.07312	1.18415	1.3728
Cracr2b	17	4.29171e-69	3.45322e-66	1.25059	1.07902	1.25059	1.14814	-0.0505218
Wfdc18	17	4.40339e-36	8.76638e-34	1.62962	1.72833	1.62962	0.336658	-3.28462
2810417H13Rik	18	2.58952e-45	8.19775e-43	1.87388	-0.365732	1.50729	1.36506	1.87388
Rps27l	18	1.15745e-66	8.94058e-64	1.39038	0.800667	1.39038	1.12208	1.08682
Gstt2	18	1.41273e-28	1.70508e-26	0.514059	0.514059	0.471991	0.514059	0.383573
Meg3	19	1.28926e-44	3.89013e-42	2.73351	-0.753455	-1.94002	1.41549	2.73351
Tmem55b	19	3.54885e-28	4.12843e-26	0.451247	0.451247	0.169536	0.223021	-6.10986e-05
Arg1	20	1.00107e-27	1.11744e-25	0.556106	0.556106	0.547502	0.547321	0.438468
Mlph	21	1.10558e-27	1.227e-25	0.450606	0.450606	0.440102	0.420285	0.210503
Sec61b	21	8.32135e-44	2.36314e-41	1.31353	1.23117	1.31353	1.47419	1.78009
Ceacam1	21	1.33667e-53	6.45312e-51	0.917174	0.660241	0.889957	0.917174	0.444334
Srm	22	2.46815e-39	5.74246e-37	1.25387	0.181467	1.04304	1.01556	1.25387
Me1	22	1.42554e-27	1.55529e-25	0.486872	0.486872	0.425309	0.478003	0.398203
Bex4	22	2.15607e-51	9.25243e-49	1.38733	0.779144	1.25903	1.38733	0.758607
H2afz	23	1.6592e-48	6.28252e-46	1.96493	0.185532	1.96493	1.25893	1.68864
Tmem238	23	1.94955e-60	1.21444e-57	1.2685	0.680435	1.2685	1.03922	0.785061
Galnt12	25	9.7269e-39	2.18414e-36	0.743841	0.507926	0.691419	0.743841	0.743691
Syngr2	25	4.78156e-59	2.88552e-56	1.31741	0.950001	1.31741	1.13187	0.688079
Etv1	25	3.96632e-50	1.5957e-47	0.90422	0.668108	0.73982	0.90422	0.833042
Stk39	26	4.61975e-50	1.82065e-47	1.10448	0.940822	0.957786	1.10448	0.519537
Sorbs2	26	5.32227e-56	2.93653e-53	0.886051	0.782759	0.886051	0.843506	-0.495681
Creb3l4	27	8.18565e-38	1.75637e-35	0.789962	0.284421	0.69749	0.678146	0.789962
Chn2	27	4.26222e-26	4.07464e-24	0.439197	0.439197	0.418577	0.439197	0.407933
Slc9a3r1	28	1.32213e-53	6.45312e-51	1.0928	0.758725	1.0928	0.779122	0.169999
Cthrc1	28	2.13838e-37	4.44025e-35	0.808943	0.520493	0.740863	0.788624	0.808943
Serp1	29	7.36142e-43	2.03081e-40	1.46312	1.54301	1.46312	1.59043	1.63582
Gne	29	4.2659e-53	2.00924e-50	1.09507	0.555201	1.09507	1.05985	0.994373
Agr2	29	1.01516e-25	9.29091e-24	0.938881	0.938881	0.869639	0.815647	0.827342
Bhlha15	30	1.09592e-25	9.98267e-24	0.438258	0.438258	0.434161	0.438258	0.419552
Gstt3	30	1.65857e-52	7.62588e-50	1.12088	1.11366	1.12088	1.07797	0.347618
Slc12a2	30	4.81986e-47	1.6923e-44	0.981344	0.370935	0.348503	0.981344	0.34008
Smgc	30	8.06089e-42	2.13238e-39	2.69003	2.44292	2.68387	2.69003	2.5444
Gdpd1	31	6.41451e-52	2.81524e-49	1.07302	0.754758	1.07302	1.02048	0.414228
Id2	31	6.76269e-47	2.29113e-44	1.43439	0.650738	0.936656	1.43439	0.884159
Ran	32	2.28537e-35	4.50334e-33	1.46819	-0.169619	1.08777	0.806971	1.46819
Krt8	32	3.19187e-51	1.33996e-48	1.66397	2.20808	1.66397	1.27532	-1.06246
Bpifa2	32	1.07164e-39	2.55488e-37	2.75497	2.73804	2.75497	2.75221	2.57526
Acot7	33	4.50328e-35	8.69629e-33	0.756611	0.648878	0.598192	0.560994	0.756611
Pla2g12a	34	2.6046e-36	5.23931e-34	0.938217	0.279409	0.84945	0.938217	0.908572
BC048546	34	3.20177e-24	2.56553e-22	0.82809	0.82809	0.775474	0.741023	0.808603
Chpt1	34	3.57824e-50	1.4702e-47	0.990062	0.752197	0.990062	0.899932	0.874548
Atp2a3	34	2.5921e-44	7.58424e-42	0.78191	0.725073	0.769926	0.78191	0.574266
Dbi	35	2.47287e-44	7.34672e-42	1.57577	1.03338	1.57577	1.78348	1.35321
Lyar	35	6.53674e-43	1.82944e-40	1.36502	0.337316	1.36502	1.17836	1.34383
Tesc	35	4.72918e-24	3.68246e-22	0.654913	0.654913	0.654913	0.598319	0.50407
Tagln2	36	7.0084e-49	2.70678e-46	1.66009	1.04278	1.66009	-0.315841	-0.522858
Cenpm	38	1.90817e-33	3.26095e-31	0.910945	-0.0295013	0.750944	0.528791	0.910945
Ddah1	39	1.97752e-22	1.359e-20	0.445306	0.445306	0.42804	0.407502	0.313089
Bag1	39	4.62466e-47	1.65383e-44	1.52064	0.859492	1.52064	1.13088	1.28167
Birc5	39	4.10475e-45	1.2785e-42	1.49262	0.300611	1.49262	1.15263	1.51644
Tst	39	3.1735e-40	7.75739e-38	0.900095	0.271837	0.651498	0.900095	0.636581
Eif5a	40	4.69519e-45	1.43919e-42	1.01608	0.14036	1.01608	0.626878	1.07545
Cenpw	41	1.13231e-32	1.82217e-30	1.08581	-0.136452	0.974315	0.734472	1.08581
Lcn2	42	3.61683e-39	8.31484e-37	1.09234	-0.937316	-0.531093	1.09234	0.947509
Padi2	42	2.00533e-33	3.39693e-31	0.59992	0.545108	0.577558	0.59992	0.591689
Nme1	42	2.26959e-46	7.55656e-44	1.49004	0.28542	1.49004	1.24222	1.31302
Ybx3	43	9.58188e-46	3.1362e-43	1.23925	0.493352	1.23925	0.904394	0.943989
Manf	43	8.20384e-32	1.23769e-29	1.41309	0.786633	1.05719	1.25315	1.41309
Cdca3	45	2.93435e-31	4.2671e-29	1.19278	0.227704	1.0805	0.872527	1.19278
Pradc1	46	4.77225e-31	6.77625e-29	0.908076	0.438889	0.859074	0.897644	0.908076
Tspan1	47	4.46989e-40	1.07898e-37	0.944893	0.812408	0.944893	0.901536	0.527895
Mien1	47	4.67475e-44	1.34738e-41	1.23075	1.1193	1.23075	0.869089	0.392943
Pgp	47	2.93887e-31	4.2671e-29	1.01152	-0.159693	0.388586	1.01152	1.00018
Bex2	48	2.30342e-29	2.92641e-27	0.831024	0.267174	0.529645	0.685167	0.831024
Sel1l3	51	9.10816e-35	1.69123e-32	0.668655	0.536448	0.603287	0.668655	0.592373
Akr1b3	51	2.65978e-28	3.19026e-26	0.821733	-0.0698183	0.420285	0.355626	0.821733
Glul	52	4.48343e-42	1.21943e-39	1.0692	0.975397	1.0692	0.518417	0.0249354
Plpp2	52	3.52089e-34	6.35438e-32	1.17461	0.460619	0.886514	1.17461	0.572297
Gfpt1	53	3.3263e-28	3.91672e-26	0.93729	0.898941	0.87652	0.851758	0.93729
Atp5g1	53	6.42677e-42	1.72371e-39	1.21734	0.613806	1.21734	0.854317	0.81032
Fabp5	54	3.87582e-28	4.48179e-26	0.876021	0.177348	0.504151	0.425779	0.876021
Epha5	54	9.78817e-34	1.70288e-31	0.526202	0.407855	0.496921	0.526202	0.474188
H2afj	54	1.3058e-41	3.40761e-39	1.48023	0.788996	1.48023	1.13139	1.07824
Fkbp11	55	5.63586e-28	6.402e-26	0.754862	0.386414	0.533147	0.354063	0.754862
Palmd	56	1.19087e-38	2.64333e-36	0.714688	0.483004	0.714688	0.696594	0.0626647
Rbm47	56	3.75604e-41	9.67106e-39	0.90734	0.747869	0.90734	0.370531	-0.0873271
Fxyd3	57	3.65545e-33	6.13829e-31	1.66333	0.551033	0.180245	1.66333	1.598
Tmem97	57	5.01856e-33	8.21301e-31	0.833143	0.594867	0.833143	0.844923	0.816113
Sypl	57	9.73522e-41	2.47364e-38	1.08677	1.06035	1.08677	0.717708	0.148632
Cmpk1	58	5.44183e-33	8.83086e-31	1.31467	1.1892	1.13455	1.31467	1.07611
Galnt7	58	1.37969e-27	1.51382e-25	0.553969	0.447845	0.279546	0.515199	0.553969
Neat1	58	3.05229e-40	7.55677e-38	1.48094	1.67633	1.48094	0.956245	-0.414918
Deb1	59	1.62486e-32	2.5932e-30	1.18503	1.10193	0.905005	1.18503	1.01587
Spc24	60	4.6974e-32	7.31312e-30	0.905832	0.12172	0.905832	0.581134	0.916755
Pla2g16	60	7.77513e-37	1.59729e-34	0.835389	0.578228	0.835389	0.823533	0.340344
Cenpa	61	1.70992e-27	1.82432e-25	1.13762	0.37032	0.805734	0.685391	1.13762
0610040J01Rik	61	1.26109e-39	2.96986e-37	0.962734	0.951538	0.962734	0.850042	0.392686
Tuba1b	62	1.77868e-27	1.88725e-25	1.64836	-0.914462	0.612204	0.730039	1.64836
Crlf1	63	2.49022e-27	2.61351e-25	1.01646	-1.37732	-1.60226	-1.02505	1.01646
Tmem183a	64	5.08932e-39	1.15623e-36	1.03506	0.781859	1.03506	0.877416	0.787982
Smim14	64	4.73378e-32	7.31312e-30	1.30479	0.880001	1.06216	1.30479	1.01053
Mif	64	4.49505e-27	4.69211e-25	1.11873	-0.114564	0.140214	0.595542	1.11873
Gapdh	65	8.0474e-27	8.2224e-25	1.05483	-0.262316	0.0819105	0.401772	1.05483
Tex30	66	1.69017e-38	3.70897e-36	0.85218	0.593532	0.85218	0.583782	0.697481
Hmgn2	66	8.72785e-27	8.84383e-25	1.00182	-0.340379	0.661745	0.65143	1.00182
Rbm3	67	8.7472e-27	8.84383e-25	1.1865	0.0814116	0.657334	0.456544	1.1865
Lrrc26	68	4.1008e-38	8.89781e-36	0.7133	0.62874	0.7133	0.507845	-0.285981
Guk1	68	1.04172e-26	1.04774e-24	1.14472	0.688774	0.866946	0.910318	1.14472
Ano1	69	2.62496e-30	3.59508e-28	0.544682	0.36386	0.432564	0.544682	0.240958
Calm1	69	1.88367e-26	1.85589e-24	1.07871	-0.409472	-0.121428	0.429884	1.07871
Lcp1	70	6.32905e-30	8.60706e-28	0.514079	0.181849	0.354569	0.514079	0.329057
Bex1	70	1.03995e-37	2.20687e-35	1.07401	0.828575	1.07401	0.918549	0.321859
Atp6v1g1	71	1.87396e-37	3.93349e-35	1.12432	0.825422	1.12432	1.10574	0.48172
Krt23	71	2.18063e-29	2.80734e-27	1.0146	0.247066	0.109378	1.0146	-0.162846
Lgals3	71	1.24514e-19	6.25472e-18	0.443186	0.443186	0.423736	0.122296	-1.87399
Plppr4	72	3.49934e-29	4.35973e-27	0.485031	0.426487	0.477497	0.485031	0.232455
Fkbp4	72	1.58958e-31	2.36126e-29	1.20126	0.398412	1.20126	1.06421	1.12754
Ybx1	73	7.82691e-26	7.33716e-24	0.936618	0.0339875	0.572494	0.0862802	0.936618
Smim22	73	7.76941e-30	1.04191e-27	0.696617	0.609008	0.696617	0.715278	0.262716
Rpl41	74	8.05644e-26	7.51584e-24	0.496085	0.130209	0.174761	0.20343	0.496085
S100a16	75	9.25396e-26	8.5504e-24	1.19069	0.422773	0.390567	0.219825	1.19069
Ostc	76	1.1215e-25	1.01678e-23	1.22339	0.635386	0.929409	1.06746	1.22339
Gtf2a2	77	2.56817e-25	2.27495e-23	1.13399	0.188531	0.769877	0.713663	1.13399
Krt19	77	3.20265e-35	6.24711e-33	0.914928	0.889999	0.914928	0.767779	-1.9715
Ldha	78	4.41514e-25	3.80629e-23	1.30117	-0.0798527	0.0413519	0.956324	1.30117
Slc35a1	79	3.35992e-28	3.93233e-26	0.900098	0.904479	0.786508	0.900098	0.837303
Npm1	79	8.56425e-25	7.22202e-23	0.783475	0.0107779	0.221348	0.270681	0.783475
Cox8a	79	7.71653e-35	1.47538e-32	0.645834	0.67686	0.645834	0.344556	0.0872667
Syne4	80	4.11572e-28	4.73087e-26	0.709917	0.808946	0.659049	0.709917	0.190802
Sema3b	80	1.31582e-24	1.08589e-22	0.471002	-0.558691	-0.0447954	0.396651	0.471002
Ormdl2	80	8.00381e-35	1.51531e-32	0.905615	0.77293	0.905615	0.762095	0.350847
Nr4a2	81	4.23969e-28	4.84453e-26	0.685247	0.250978	0.398449	0.685247	0.443683
Ddx39	81	8.67977e-35	1.62733e-32	0.953846	0.35078	0.953846	0.74844	0.737738
Sdf2l1	81	1.83116e-24	1.50475e-22	0.754638	0.428112	0.617023	0.681106	0.754638
Nectin4	82	2.0134e-29	2.60945e-27	0.470174	0.361306	0.470174	0.461812	-0.00245755
Cpd	82	1.60813e-27	1.73489e-25	0.992063	0.734657	0.600412	0.992063	0.940688
Lrrc59	82	1.99709e-34	3.67293e-32	1.17707	0.665328	1.17707	0.96229	0.978913
Mdk	83	3.59419e-24	2.85627e-22	1.09749	-2.2563	-2.29628	-0.330826	1.09749
Pon2	83	4.40458e-34	7.87563e-32	0.941222	0.897453	0.941222	0.487161	0.152904
Bspry	84	4.8509e-34	8.59411e-32	0.487854	0.333944	0.487854	0.404864	-0.208171
Alyref	84	9.85383e-30	1.30334e-27	0.921379	0.453584	0.921379	0.698181	0.904447
Uqcr10	86	4.62898e-33	7.702e-31	1.03993	0.332362	1.03993	0.645936	0.431696
Uchl3	86	9.24703e-24	7.05808e-22	1.02372	0.219936	0.881525	0.771896	1.02372
Tubb4b	87	4.66643e-33	7.702e-31	1.37418	0.288321	1.37418	1.02968	1.15073
Rpl36al	87	2.75928e-28	3.28916e-26	0.902416	0.803366	0.902416	0.693625	1.02113
Pck2	87	6.4177e-27	6.59214e-25	0.822988	-0.0232805	0.718122	0.822988	0.771731
Shisa2	88	2.05793e-30	2.85904e-28	0.619312	0.428372	0.619312	0.419358	0.579221
Serpine2	89	1.88361e-26	1.85589e-24	0.731745	-0.534802	-0.283588	0.731745	0.645161
Ccna2	89	9.18849e-24	7.04123e-22	0.855422	-0.0939008	0.855422	0.509596	0.896267
Snhg3	90	2.55222e-32	4.03983e-30	1.11927	0.365206	1.11927	0.808213	0.656141
Ube2c	91	2.79643e-24	2.25949e-22	1.37569	-0.0375773	1.37569	0.90209	1.45481
Nucb2	91	4.18611e-32	6.57219e-30	0.822583	0.825475	0.822583	0.726144	0.64139
Atf3	94	7.83254e-32	1.19098e-29	1.32997	1.09829	1.32997	-1.41763	-1.85443
Ssr3	94	1.09121e-22	7.7758e-21	0.96768	0.150875	0.317512	0.705942	0.96768
St3gal4	95	2.70503e-25	2.3744e-23	0.700054	0.142909	0.280493	0.700054	0.433091
Ppp1r14b	96	1.56024e-31	2.33565e-29	1.07789	0.71401	1.07789	0.839463	0.573735
Yipf6	96	1.36615e-28	1.65922e-26	0.796879	0.651756	0.796879	0.781407	0.773548
Tmem54	97	3.51607e-24	2.80574e-22	0.614717	0.604493	0.59122	0.614717	0.602254
Insig1	97	3.79574e-25	3.30178e-23	0.627144	0.198248	0.412965	0.627144	0.499147
Xbp1	98	3.65344e-29	4.52254e-27	1.01778	1.08135	1.01778	1.02856	0.933534
Capn6	98	1.75684e-22	1.216e-20	0.673132	-0.965606	-1.37472	0.181927	0.673132
Hint1	99	4.03769e-23	2.93127e-21	0.785452	0.0595792	0.785452	0.542988	0.830995
Crb3	99	2.37424e-31	3.49993e-29	0.654044	0.694356	0.654044	0.554164	-0.123226
Nhp2	100	3.89574e-31	5.57264e-29	1.12211	0.445692	1.12211	0.742953	0.754573
Cited4	101	2.67554e-24	2.17287e-22	0.958944	0.511327	0.454682	0.958944	0.52679
Top2a	101	4.09402e-24	3.21381e-22	0.959132	0.0635899	0.959132	0.721823	0.979284
Anapc15	102	3.05577e-22	2.06739e-20	0.566876	-0.552898	0.397291	0.369651	0.566876
Slc35c2	103	3.74163e-24	2.96125e-22	0.586285	0.409474	0.466774	0.586285	0.538512
Nupr1	103	7.32084e-17	2.7558e-15	0.472907	0.472907	0.430271	-1.19848	-3.51227
Acsl1	105	4.97786e-26	4.73534e-24	0.607723	0.573027	0.607723	0.608168	0.482043
Bace2	105	2.13258e-30	2.94159e-28	0.501524	0.354416	0.501524	0.342539	-0.0376909
Creld2	106	4.22056e-22	2.81046e-20	0.781695	0.448203	0.654461	0.760883	0.781695
Mgat4a	108	2.44847e-23	1.81855e-21	0.483555	0.369603	0.410182	0.483555	0.367559
Clic4	108	6.89343e-22	4.48212e-20	0.660313	0.642106	0.259238	0.327027	0.660313
Lsm5	109	7.18529e-22	4.65621e-20	1.08581	0.12453	0.675381	0.32194	1.08581
Epcam	109	7.31539e-30	9.87884e-28	1.20008	0.936774	1.20008	0.49441	-0.245041
Npdc1	110	1.12694e-21	7.13516e-20	0.828069	0.490008	0.565816	0.661305	0.828069
Trabd	110	4.93181e-25	4.23281e-23	0.802481	0.313099	0.802481	0.859332	0.641818
Mrpl17	111	1.52173e-21	9.51008e-20	0.946392	-0.203032	0.575487	0.493497	0.946392
Cd24a	111	6.96038e-23	5.01537e-21	0.815735	0.547287	0.566637	0.815735	0.0295074
2700094K13Rik	112	1.5637e-21	9.74087e-20	1.24826	-0.149942	0.977586	0.788744	1.24826
Kdelr2	113	2.35099e-21	1.44127e-19	1.00103	0.00953014	0.507616	0.683864	1.00103
Mrpl12	113	1.20849e-29	1.58757e-27	1.06351	0.742899	1.06351	0.672012	0.596542
Dap	114	3.50108e-21	2.09317e-19	0.846541	0.267905	0.0756899	0.596349	0.846541
Atp5j	114	1.98494e-29	2.58994e-27	0.798873	0.456541	0.798873	0.369279	0.0889251
Tmed3	115	3.66424e-21	2.18395e-19	0.91368	0.286422	0.383096	0.541187	0.91368
Cks1b	116	5.93235e-21	3.4715e-19	1.19074	-0.287514	0.461846	0.601084	1.19074
Wwc1	116	2.4517e-22	1.67296e-20	0.560389	0.387056	0.466812	0.560389	0.368512
Mrpl18	116	2.20204e-29	2.81614e-27	1.08902	0.315628	1.08902	0.827148	0.831585
Wfdc2	117	3.35087e-29	4.22932e-27	1.79636	1.12672	1.79636	-0.26615	-1.1556
Eif4ebp1	117	8.35474e-24	6.42782e-22	0.862326	0.646485	0.862326	0.923361	0.501406
Ssr4	117	1.31294e-28	1.6047e-26	1.01958	0.950634	1.01958	1.06091	1.04438
Prom1	118	4.21737e-22	2.81046e-20	0.599539	0.478157	0.578553	0.599539	0.596318
Sfxn1	118	3.42342e-29	4.29284e-27	0.881026	0.259683	0.881026	0.692082	0.710697
Pbk	118	1.21052e-21	7.63935e-20	0.764287	0.0673691	0.764287	0.706993	0.793865
Hspe1	119	8.44514e-21	4.86818e-19	0.681739	0.113978	0.473459	0.0803546	0.681739
Ifrd2	120	1.03296e-20	5.91916e-19	0.644798	0.342961	0.535613	0.521924	0.644798
Dnajc3	122	2.09603e-20	1.17323e-18	0.891916	0.67194	0.725273	0.871702	0.891916
Anp32b	123	2.3457e-20	1.29517e-18	1.14979	-0.451898	0.4828	0.320038	1.14979
Cdk1	124	5.41927e-20	2.88296e-18	0.957925	-0.238189	0.859426	0.712419	0.957925
Carhsp1	125	5.71279e-20	3.02246e-18	0.795588	0.0852887	0.559071	0.630209	0.795588
Snrpf	127	9.02047e-20	4.6576e-18	1.06156	0.238677	0.645744	0.37	1.06156
Gnpnat1	128	3.2205e-21	1.93741e-19	0.753333	0.477436	0.545294	0.753333	0.718478
Ranbp1	128	3.2994e-28	3.90887e-26	1.05048	-0.214218	1.05048	0.538342	1.005
Cox6a1	130	7.21652e-28	8.1496e-26	0.911554	0.658789	0.911554	0.539412	0.327465
Sec23b	131	3.21751e-21	1.93741e-19	0.665888	0.43807	0.632408	0.665888	0.627001
Trim2	131	7.46563e-28	8.38191e-26	0.556633	0.543433	0.556633	0.0144517	-0.740879
Mki67	132	1.23107e-19	6.2071e-18	0.678602	-0.0459291	0.628771	0.331342	0.678602
Foxq1	132	1.22695e-27	1.35392e-25	0.483971	0.353462	0.483971	-0.21645	-1.67795
Ppfibp2	133	7.19685e-21	4.18609e-19	0.504063	0.462594	0.504063	0.529396	0.232576
Lsm4	133	1.29005e-19	6.45393e-18	1.06947	0.0734741	0.824799	0.52513	1.06947
Rpl13a	134	1.31839e-19	6.56171e-18	0.874881	0.0960317	0.129313	0.297654	0.874881
Atp5g3	135	1.66949e-27	1.79109e-25	1.00818	0.587818	1.00818	0.503272	0.28783
Dut	135	1.41904e-19	7.04447e-18	1.12084	-0.340733	0.698319	0.58724	1.12084
Dpy30	136	2.051e-27	2.1643e-25	1.06099	0.350974	1.06099	0.886557	0.951554
Naa10	137	2.86957e-20	1.56537e-18	0.855247	0.467697	0.855247	0.691849	0.897542
Tram1	138	3.89231e-22	2.61897e-20	0.802736	0.545911	0.802736	0.853465	0.725784
Cyc1	138	5.4651e-27	5.674e-25	1.07974	0.601451	1.07974	0.449617	0.212925
Pip	138	1.85346e-15	6.02563e-14	0.572354	0.572354	0.557156	0.572354	0.572354
Mrpl20	139	3.05852e-19	1.48028e-17	0.965811	-0.264146	0.39694	0.533403	0.965811
Gpx1	139	6.14657e-27	6.3474e-25	1.1767	0.855902	1.1767	0.324946	0.136164
Crip1	139	7.63678e-20	4.00744e-18	0.782764	-0.296079	0.23341	0.782764	0.455153
Uap1	140	1.18799e-26	1.18867e-24	0.844949	0.783886	0.844949	0.763707	0.787135
Mthfd2	140	3.45316e-19	1.66294e-17	0.537207	-0.050264	0.342443	0.42086	0.537207
Ctsh	140	8.80141e-20	4.56892e-18	0.664373	0.586979	0.463671	0.664373	-0.431675
Prss8	141	9.46552e-20	4.84851e-18	0.449141	0.165929	0.344369	0.449141	0.0420055
Tpd52	142	2.19258e-26	2.14929e-24	1.03999	1.15984	1.03999	0.753376	0.418904
Clic1	143	2.43509e-26	2.37495e-24	1.05392	0.840226	1.05392	0.337186	0.117451
Gpd2	144	1.72018e-19	8.51753e-18	0.509486	-0.0548156	0.334729	0.509486	0.177461
Isg20	144	2.71249e-26	2.63221e-24	0.656473	0.592292	0.656473	0.549485	0.561576
Mettl9	144	7.32672e-19	3.42582e-17	0.926447	-0.0361807	0.374172	0.335567	0.926447
Rhoj	145	7.35391e-19	3.43022e-17	0.516884	0.158224	-0.27348	0.440152	0.516884
Ptma	146	9.18671e-20	4.727e-18	0.560016	-0.201271	0.560016	-0.0953067	0.66634
Fdps	147	3.97439e-21	2.35428e-19	0.588415	0.508232	0.588415	0.604625	0.28745
Ugp2	148	5.58162e-26	5.28366e-24	0.858812	0.698739	0.858812	0.596455	0.413456
Mlec	149	1.75529e-18	7.89695e-17	0.709255	0.584446	0.317393	0.334003	0.709255
Atp5f1	150	6.18378e-26	5.82512e-24	0.6985	0.381364	0.6985	0.384155	0.169574
Dnaaf2	150	1.83836e-18	8.23678e-17	0.503812	0.117028	0.467459	0.373625	0.503812
Stard10	151	1.41788e-25	1.26762e-23	0.824741	0.732899	0.824741	0.766598	0.609726
Cox7c	151	8.87994e-26	8.24426e-24	0.656841	0.192662	0.656841	0.498834	0.374045
Smc4	152	1.67416e-21	1.03621e-19	0.991001	0.0256183	0.991001	0.772705	1.04075
Dhfr	152	1.14268e-25	1.03114e-23	0.655269	0.20975	0.655269	0.399197	0.483955
Gnb2	153	1.26438e-25	1.13565e-23	0.976416	0.444407	0.976416	0.70345	0.409786
Atp5b	155	1.98045e-25	1.76241e-23	0.667254	0.582257	0.667254	0.251596	0.169978
Acly	155	3.96377e-24	3.12426e-22	0.703734	0.30513	0.703734	0.680263	0.44463
Npm3	156	3.80991e-18	1.66455e-16	0.993312	-0.0261403	0.355347	0.0573284	0.993312
Hn1	157	2.61473e-25	2.30562e-23	1.05772	0.457366	1.05772	0.650899	0.627453
Tipin	158	4.08265e-18	1.76376e-16	0.768075	-0.23374	0.536117	0.542556	0.768075
BC006965	158	3.21456e-18	1.41727e-16	0.651485	0.286058	-0.206917	0.651485	0.471518
Uchl5	159	4.3756e-25	3.78911e-23	0.835431	0.265656	0.835431	0.777204	0.631063
Hmgn1	160	9.92724e-18	4.1233e-16	0.60301	0.010637	0.401007	0.0643638	0.60301
Ssr2	161	9.92871e-18	4.1233e-16	0.946828	0.496237	0.715147	0.782433	0.946828
Fam174b	161	1.67032e-21	1.03621e-19	0.471765	0.435517	0.471765	0.471812	0.272434
Plcb4	162	4.60373e-18	1.98002e-16	0.621735	0.505911	0.303003	0.621735	0.507188
Rrbp1	162	1.02037e-17	4.21937e-16	0.917637	0.314471	0.391844	0.676044	0.917637
Taldo1	162	5.85718e-25	4.98273e-23	1.03949	0.619074	1.03949	0.665906	-0.467384
Arhgef28	163	2.34742e-20	1.29517e-18	0.460145	0.325586	0.460145	0.465417	0.256719
Gm10320	163	1.22789e-17	5.02368e-16	0.807535	0.636902	0.610409	0.648281	0.807535
Pmm2	163	6.32838e-25	5.35997e-23	0.547142	0.388589	0.547142	0.488378	0.440251
Gmnn	165	3.06185e-22	2.06739e-20	0.786974	0.292914	0.786974	0.652639	0.774555
Mrpl28	165	5.31921e-22	3.50578e-20	0.846974	0.0245775	0.846974	0.880108	0.590123
Lrrfip1	166	9.87524e-18	4.11881e-16	0.56919	0.573521	0.522379	0.56919	-0.272745
Uqcrq	166	8.95948e-25	7.48989e-23	0.804349	0.533478	0.804349	0.449776	0.722349
Calr	167	2.49094e-17	9.91806e-16	1.03603	0.104218	0.179995	0.501653	1.03603
Fam195a	167	9.34624e-25	7.77953e-23	0.603185	0.410782	0.603185	0.48534	0.353519
Ccnb2	168	2.66562e-17	1.05917e-15	0.808205	0.214612	0.662635	0.551746	0.808205
Cox7a2	168	1.02499e-24	8.49507e-23	0.745508	0.411189	0.745508	0.581675	0.472425
Emc6	169	2.54316e-24	2.08097e-22	0.915122	0.446521	0.915122	0.464911	0.398139
Rpsa	170	2.94011e-17	1.16107e-15	0.510441	-0.051085	0.11173	0.332905	0.510441
Uqcr11	170	2.67797e-24	2.17287e-22	0.81269	0.568905	0.81269	0.407226	0.222253
Smco4	171	3.24015e-17	1.27435e-15	0.767179	-0.0623753	0.00644864	0.109079	0.767179
Pcbp1	172	2.96455e-24	2.38535e-22	0.978887	0.196973	0.978887	0.94988	0.814592
Racgap1	172	1.84671e-17	7.41411e-16	0.556992	0.0567252	0.556992	0.425346	0.598771
Ube2s	173	3.75302e-17	1.47007e-15	1.02363	-0.299319	0.705546	0.495903	1.02363
Lsm6	174	3.7986e-17	1.48492e-15	0.923585	0.136207	0.711717	0.506887	0.923585
Cgnl1	175	4.20676e-24	3.28894e-22	0.484511	0.37008	0.484511	0.333887	0.14784
Hdlbp	176	3.9117e-17	1.52604e-15	0.884651	0.326454	0.767262	0.884651	0.892116
Sfrp1	176	4.5721e-17	1.77293e-15	0.956305	-1.70793	-2.08525	-1.17301	0.956305
Smc2	177	7.00823e-17	2.64328e-15	0.849273	-0.0382981	0.701326	0.508586	0.849273
Phlda1	178	5.09046e-24	3.94787e-22	1.20604	1.04312	1.20604	0.122282	-0.406116
Uqcrfs1	180	8.24448e-24	6.36837e-22	0.932915	0.389265	0.932915	0.595705	0.312529
Slc29a1	180	6.67549e-17	2.52766e-15	0.444931	0.259457	0.0500593	0.444931	0.429226
Desi2	181	1.31793e-19	6.56171e-18	0.705413	0.636142	0.705413	0.725542	0.566499
Snrpg	181	1.06361e-16	3.91226e-15	0.796875	0.101281	0.470035	0.186098	0.796875
Kdelr3	183	2.24533e-16	8.04444e-15	0.461969	0.388294	0.394182	0.427606	0.461969
Rab17	184	1.08318e-23	8.23515e-22	0.526674	0.2729	0.526674	0.285012	-0.496411
Rpl22l1	184	2.39668e-16	8.57079e-15	0.635322	-0.0339075	0.0699352	-0.214414	0.635322
Tom1l1	184	8.4487e-17	3.14823e-15	0.577043	0.427261	0.415103	0.577043	0.363638
Rgcc	185	1.23637e-23	9.32635e-22	0.819379	0.65966	0.819379	0.441678	0.0809809
Pop5	186	1.4065e-23	1.05685e-21	0.764934	0.44004	0.764934	0.550287	0.495817
Bckdk	186	2.73271e-16	9.70061e-15	0.790175	0.576037	0.701892	0.612482	0.790175
Calm3	187	2.32604e-17	9.29983e-16	0.788306	0.611117	0.788306	0.648952	0.898433
Dnajc10	188	1.14624e-16	4.19223e-15	0.675482	0.626476	0.599881	0.675482	0.406156
Tmem167	188	3.88433e-16	1.36135e-14	0.885202	-0.219463	-0.13786	0.0869173	0.885202
Tcf19	188	1.55424e-23	1.16333e-21	0.631922	-0.020931	0.631922	0.491045	0.53022
Hspd1	189	2.28358e-23	1.70263e-21	0.997034	0.240192	0.997034	0.709721	0.898834
Eef1g	189	7.21543e-16	2.44271e-14	0.550136	-0.0249782	0.0162124	0.184918	0.550136
Mrps18a	190	3.29778e-23	2.43997e-21	0.781298	0.269207	0.781298	0.433747	0.442869
Chchd1	192	8.25751e-16	2.77323e-14	0.865882	0.280298	0.661771	0.63455	0.865882
Naa50	192	3.65248e-23	2.68186e-21	0.882619	0.341632	0.882619	0.613899	0.741729
Acsl5	193	3.78539e-23	2.76893e-21	0.57171	0.608141	0.57171	0.0936179	-0.762532
Lad1	194	3.92167e-23	2.85779e-21	0.54359	0.161619	0.54359	0.342094	0.0936468
4931406C07Rik	195	3.68493e-16	1.29381e-14	0.469336	-0.146304	0.211665	0.469336	0.372215
Lman1	195	1.0806e-15	3.56708e-14	0.723942	-0.20148	0.0973925	0.363098	0.723942
Kmt5a	196	7.37237e-23	5.29249e-21	0.721823	0.521961	0.721823	0.554984	0.393545
Bola3	197	1.32876e-15	4.35648e-14	0.742732	0.481132	0.540062	0.524069	0.742732
Cycs	198	8.74972e-23	6.25799e-21	0.927875	0.432121	0.927875	0.553705	0.33137
Tk1	198	5.66322e-16	1.95639e-14	0.665624	-0.437262	0.665624	0.399964	0.701399
Rab4a	199	6.05605e-16	2.08093e-14	0.569079	0.52241	0.453679	0.569079	0.350406
Pmm1	199	1.10611e-22	7.85295e-21	0.50985	0.542641	0.50985	0.236085	-0.381286
Copz1	201	6.43728e-16	2.20018e-14	0.757337	0.0984818	0.296091	0.757337	0.615953
Snrpa1	202	4.1162e-15	1.29249e-13	0.80259	-0.159157	0.514829	0.357487	0.80259
Cdh1	202	1.38668e-22	9.77306e-21	0.77478	0.836253	0.77478	0.440555	-0.20836
Thyn1	203	4.13317e-15	1.29571e-13	0.44181	0.100158	0.0763818	0.367364	0.44181
Mboat2	203	9.35628e-16	3.12054e-14	0.480228	0.232548	0.204215	0.480228	0.387982
Ralbp1	203	1.42678e-22	1.00191e-20	0.961321	0.630568	0.961321	0.733498	0.807407
Gsr	204	1.54099e-22	1.07043e-20	0.782178	0.458622	0.782178	0.446339	0.578343
Ncoa7	204	4.57614e-15	1.42074e-13	0.705693	0.287228	-0.145355	0.46257	0.705693
Pin1	205	5.15046e-15	1.58629e-13	0.736784	-0.110787	0.212241	0.372928	0.736784
Spcs1	206	5.2456e-15	1.61046e-13	0.909169	0.261256	0.234459	0.436022	0.909169
Gde1	207	1.92313e-22	1.32634e-20	0.849239	0.892173	0.849239	0.739127	0.574608
Mettl1	208	6.12307e-15	1.86209e-13	0.539271	-0.0236966	0.45375	0.338474	0.539271
Hspa9	208	2.40233e-22	1.64509e-20	0.947878	0.41416	0.947878	0.251566	0.00499574
Hdgf	212	4.16778e-22	2.79458e-20	0.966712	0.386637	0.966712	0.242567	0.39718
Cdca8	212	1.29395e-17	5.26052e-16	0.734199	-0.175296	0.734199	0.535043	0.733673
Knstrn	213	9.01622e-15	2.69107e-13	0.58624	0.263642	0.420835	0.292288	0.58624
Man1a2	214	9.44513e-15	2.79747e-13	0.696409	0.259387	0.15484	0.205811	0.696409
Stard3	215	3.20692e-21	1.93741e-19	0.609082	0.00123932	0.609082	0.580261	0.310936
Dtymk	217	1.55633e-14	4.52624e-13	0.828301	-0.611304	0.415452	0.500305	0.828301
Kcnk1	217	2.44207e-20	1.34356e-18	0.832551	0.622342	0.832551	0.814979	0.0342878
Coq7	218	1.10195e-21	6.99989e-20	0.754286	0.537123	0.754286	0.543686	0.479653
U2af1	218	1.60348e-14	4.65637e-13	0.868375	0.150761	0.657372	0.273577	0.868375
Sec61a1	220	1.75152e-14	5.0634e-13	0.710139	0.330307	0.493079	0.630412	0.710139
Cks2	222	4.7001e-15	1.45454e-13	1.05986	-0.0690472	1.05986	0.576325	1.1034
Ubl4a	222	1.2814e-14	3.75837e-13	0.71385	0.174779	0.636781	0.71385	0.645097
Sars	223	1.28257e-14	3.75837e-13	0.700252	0.415654	0.34723	0.700252	0.442219
Tmed2	223	3.17439e-16	1.11863e-14	0.724459	0.441803	0.724459	0.72751	0.757301
Dnajc19	224	3.039e-21	1.8513e-19	0.900119	0.716124	0.900119	0.720647	0.513086
Bcas2	224	2.84194e-14	7.93073e-13	0.855095	0.0659981	0.347788	0.424566	0.855095
S100a14	225	2.97558e-18	1.324e-16	0.480341	0.436086	0.480341	0.286967	0.470247
Serf2	227	3.41745e-14	9.44104e-13	0.62556	0.320171	0.573755	0.670363	0.62556
Arfip2	227	9.15604e-19	4.22996e-17	0.644112	0.578275	0.644112	0.627303	0.448601
Abhd14b	227	4.29981e-21	2.53926e-19	0.509699	0.365501	0.509699	0.465741	0.0348466
Cd82	228	4.79354e-21	2.8222e-19	0.475547	0.491207	0.475547	0.435481	0.0195878
Uqcc2	228	3.66007e-14	1.0054e-12	0.813591	-0.0167588	0.326023	0.287119	0.813591
Pithd1	229	5.51899e-18	2.3527e-16	0.582398	0.350775	0.582398	0.555565	0.487572
Phb2	229	5.36756e-21	3.15054e-19	0.872219	0.260864	0.872219	0.526578	0.686156
Rps11	229	3.68345e-14	1.00895e-12	0.456883	-0.0330887	0.148159	0.243032	0.456883
Txn1	230	4.94376e-19	2.33992e-17	0.718087	0.457298	0.718087	0.451294	0.800453
Aldh1a7	231	2.46823e-14	6.93798e-13	0.640973	0.193144	-0.00599022	0.640973	-0.0933788
Dhrs7	233	3.94045e-14	1.07024e-12	0.571091	0.670972	0.510643	0.571091	0.430975
Atp5o	233	7.90909e-21	4.58656e-19	0.728615	0.363217	0.728615	0.352559	0.145487
Mgst1	234	4.29328e-14	1.16137e-12	0.889468	0.201641	-0.131247	0.889468	0.0701973
Hsp90b1	234	5.17466e-14	1.38213e-12	0.904354	-0.246242	-0.0845157	0.141165	0.904354
Surf4	235	6.73701e-14	1.78461e-12	0.691795	-0.0479836	0.334697	0.403152	0.691795
Rnaseh2b	236	4.81661e-14	1.29726e-12	0.571922	0.129371	0.499271	0.571922	0.53454
Rrp15	237	1.3113e-20	7.44782e-19	0.571586	0.309327	0.571586	0.338743	0.370209
Tspo	238	1.65584e-20	9.37713e-19	0.56907	0.336472	0.56907	0.413496	-0.424643
Krtcap2	239	9.31341e-14	2.42714e-12	0.795623	0.260995	0.432453	0.740413	0.795623
Ap3s1	239	2.13741e-14	6.07887e-13	0.658785	0.574898	0.658785	0.716007	0.500786
Tomm5	240	1.70946e-20	9.65247e-19	0.89346	0.0814596	0.89346	0.756944	0.734095
Spint2	240	2.15254e-17	8.62402e-16	0.717893	0.850594	0.717893	0.767116	-0.138577
C1qbp	241	1.05678e-13	2.73559e-12	0.859973	-0.00861894	0.646914	0.327232	0.859973
Rpn1	244	3.26831e-19	1.57786e-17	0.758091	0.439572	0.758091	0.635855	0.716607
Tpi1	244	5.86997e-17	2.2314e-15	0.80287	0.418616	0.80287	0.856088	0.515977
Hmgb2	244	2.32317e-20	1.28916e-18	1.26536	-0.0156882	1.26536	0.494303	0.636653
Timm10b	245	1.11943e-13	2.89002e-12	0.677895	0.24079	0.606849	0.628938	0.677895
Ap4s1	246	1.15334e-13	2.96961e-12	0.493124	0.246357	0.249941	0.410825	0.493124
Tsta3	246	2.5106e-15	8.12096e-14	0.657708	0.512706	0.657708	0.674317	0.672754
Dctpp1	247	2.55271e-20	1.40044e-18	0.845228	-0.242265	0.845228	0.536641	0.776952
Hmbs	247	1.15853e-13	2.97901e-12	0.625232	0.362528	0.46302	0.485756	0.625232
Cltb	248	9.0947e-14	2.37656e-12	0.566485	0.324624	0.507869	0.566485	0.340689
Minos1	249	1.2905e-13	3.30076e-12	0.714119	0.152239	0.412109	0.0934795	0.714119
Pmvk	250	1.08188e-13	2.79682e-12	0.545896	0.605537	0.450706	0.545896	0.335586
Sf3b5	250	1.38822e-13	3.54134e-12	0.819971	0.0169478	0.515906	0.32051	0.819971
Tspan12	251	1.43219e-13	3.64388e-12	0.623698	0.565947	0.412957	0.623698	0.156299
Ppp1ca	251	9.08062e-14	2.3761e-12	0.716908	0.0777935	0.585145	0.53168	0.716908
Sat1	251	3.68022e-20	1.98516e-18	0.769778	0.550714	0.769778	0.387753	-0.110294
Atp5d	252	3.91385e-20	2.1053e-18	0.65209	0.202816	0.65209	0.078642	-0.120155
Hmmr	252	1.42564e-13	3.63199e-12	0.469651	-0.144147	0.405946	0.252877	0.469651
Timm13	253	3.9627e-20	2.12566e-18	0.874913	0.447027	0.874913	0.793444	0.522549
Derl2	255	1.86715e-13	4.68877e-12	0.503814	-0.101215	0.217229	0.275759	0.503814
Jund	257	5.93693e-20	3.12393e-18	0.941356	0.903384	0.941356	-0.0539174	-0.709646
Stra13	259	8.37069e-20	4.36882e-18	0.750897	-0.0101521	0.750897	0.314756	0.585361
Dcaf4	259	2.58393e-13	6.36457e-12	0.531517	0.714855	0.462154	0.531517	0.0686868
Snrpd1	260	2.13652e-13	5.31679e-12	0.856784	-0.450642	0.57781	0.405427	0.856784
Rangap1	262	9.20384e-20	4.727e-18	0.652757	0.100739	0.652757	0.474535	0.418697
Uck2	263	1.01594e-19	5.19015e-18	0.522391	0.254624	0.522391	0.431279	0.406578
Mad2l1	263	1.3743e-17	5.56375e-16	0.622203	-0.122815	0.622203	0.505232	0.591166
Gar1	264	1.99798e-13	5.00428e-12	0.743155	0.363965	0.572658	0.726377	0.743155
Tubb5	265	2.99453e-13	7.30143e-12	1.12682	-1.3028	-0.159167	-0.0151406	1.12682
Dynll2	266	3.01287e-13	7.30923e-12	0.812209	0.291088	0.572128	0.701608	0.812209
Got2	267	1.17744e-19	5.95222e-18	0.856159	0.125491	0.856159	0.790219	0.66949
Pdxdc1	268	5.46672e-13	1.26884e-11	0.501841	0.359782	0.349125	0.501841	0.367003
Gm10039	270	2.39156e-19	1.17815e-17	0.720164	0.47242	0.720164	0.421098	0.423068
Prelid1	270	3.49633e-13	8.36999e-12	0.83383	0.281121	0.241675	0.47843	0.83383
2015-09-01	271	3.66375e-13	8.69173e-12	0.824707	-0.155094	-0.189782	0.223373	0.824707
Ndufa4	271	2.44113e-19	1.19647e-17	0.643799	0.472969	0.643799	0.39396	0.262158
Lsm2	272	5.70637e-16	1.96778e-14	0.763232	0.234966	0.763232	0.446989	0.784489
Hmgn5	272	2.49407e-19	1.21932e-17	0.713701	0.0959405	0.713701	0.327951	0.0660387
Mrpl57	273	2.64793e-19	1.29127e-17	0.805843	0.165412	0.805843	0.640432	0.540956
Rcn1	276	5.3949e-13	1.25368e-11	0.795609	-0.538016	-0.713348	0.303463	0.795609
Fkbp2	276	4.52303e-19	2.16735e-17	0.818357	0.35175	0.818357	0.661244	0.442727
Chmp4b	277	4.5719e-19	2.18534e-17	0.730389	0.400527	0.730389	0.528044	0.0242198
Nucks1	278	5.79392e-13	1.33996e-11	0.861966	-0.2045	0.607095	0.409793	0.861966
Srp9	278	8.17579e-19	3.78616e-17	0.784009	0.529807	0.784009	0.713741	0.700133
Fen1	278	4.62484e-19	2.20519e-17	0.594994	0.179885	0.594994	0.473237	0.527671
Polr2i	279	5.83091e-13	1.3469e-11	0.640295	-0.210697	0.0867156	0.365131	0.640295
Rab15	279	4.65405e-19	2.21365e-17	0.544308	0.692039	0.544308	0.189044	0.138315
Nusap1	280	5.84267e-13	1.348e-11	0.548965	-0.53574	0.415212	0.266659	0.548965
Tfrc	280	4.86435e-19	2.308e-17	0.462145	0.355479	0.462145	0.3107	0.138533
Ift20	282	6.15819e-13	1.41404e-11	0.788833	1.03916	0.413465	0.592709	0.788833
Spcs3	283	1.86048e-14	5.34639e-13	0.446308	0.358003	0.446308	0.413905	0.451066
Eif1ax	283	5.22753e-19	2.46217e-17	0.856109	0.149545	0.856109	0.598236	0.719106
Mycbp	285	3.47535e-13	8.33696e-12	0.544027	0.542798	0.516546	0.499687	0.544027
Rrm1	285	5.91887e-19	2.781e-17	0.634806	0.0473425	0.634806	0.332581	0.362916
Cox5a	286	7.66712e-19	3.56771e-17	0.731672	0.0877327	0.731672	0.433542	0.193885
Anapc5	287	7.27513e-13	1.65282e-11	0.772655	0.163132	0.375433	0.581767	0.772655
Mrpl14	287	3.64378e-15	1.14788e-13	0.717835	0.218142	0.717835	0.76662	0.496027
Psma7	288	7.62156e-13	1.72746e-11	0.696498	0.320726	0.563846	0.381637	0.696498
P4hb	289	2.11451e-14	6.02262e-13	0.822722	0.388608	0.822722	0.821348	0.86588
Rpl4	290	9.81005e-13	2.18755e-11	0.462629	0.109817	0.136066	0.178906	0.462629
Tnfrsf12a	290	9.62941e-19	4.42747e-17	0.651179	0.284287	0.651179	-0.464843	-0.851154
Ak2	291	9.85286e-19	4.51944e-17	0.772377	0.241461	0.772377	0.509085	0.357466
Tnfrsf1a	291	1.02116e-12	2.26143e-11	0.52341	-0.105497	-0.202612	0.349844	0.52341
Higd1a	292	1.18761e-12	2.6091e-11	0.743377	-0.0169405	0.346359	0.601867	0.743377
Slc25a5	292	6.22133e-16	2.13015e-14	0.507822	-0.0112826	0.507822	0.553345	0.446116
Emb	294	1.3093e-12	2.86666e-11	0.474857	-0.352276	-0.337381	-0.0233294	0.474857
Ndufb9	295	1.54198e-18	6.98204e-17	0.730544	0.508554	0.730544	0.67234	0.461828
Tkt	296	5.98903e-16	2.06157e-14	0.760848	0.55506	0.760848	0.742351	0.183369
Stub1	296	1.34021e-12	2.931e-11	0.783397	-0.523745	0.229051	0.238873	0.783397
Tomm40	298	2.47347e-18	1.10312e-16	0.800642	0.0798424	0.800642	0.535545	0.614136
Ssr1	298	1.59494e-12	3.45291e-11	0.685022	0.0410655	0.353312	0.40169	0.685022
Dad1	299	1.63253e-12	3.52638e-11	0.796307	0.231769	0.282103	0.557101	0.796307
Phf5a	300	1.01648e-16	3.75319e-15	0.746341	0.113986	0.746341	0.665088	0.749202
Cd9	301	6.33601e-12	1.26139e-10	0.773162	0.21572	0.225796	0.773162	-0.119492
Farsb	302	1.98871e-12	4.26571e-11	0.577192	-0.318943	0.375329	0.513651	0.577192
Gipc1	303	3.56439e-18	1.56436e-16	0.666369	0.598227	0.666369	0.568337	0.337202
Glrx	303	4.93752e-17	1.89937e-15	0.525343	0.553945	0.525343	0.48901	0.31154
Eif3i	304	2.08934e-12	4.46319e-11	0.694711	0.120529	0.568564	0.543299	0.694711
Gk	304	3.846e-18	1.67653e-16	0.501527	0.573197	0.501527	0.430438	0.268166
Lap3	305	2.0964e-12	4.47333e-11	0.529574	0.0156308	0.267885	0.396685	0.529574
Aes	308	5.46974e-18	2.33686e-16	0.760175	0.636999	0.760175	0.488121	0.407227
Mrpl36	309	1.15835e-11	2.22575e-10	0.686322	0.292776	0.496524	0.686322	0.516568
Copb2	310	3.08759e-12	6.45287e-11	0.590146	0.4675	0.364962	0.425796	0.590146
Rtn3	310	5.69514e-18	2.41712e-16	0.771006	0.342982	0.771006	0.579826	0.266095
2810428I15Rik	311	6.18606e-18	2.61971e-16	0.723782	0.275659	0.723782	0.557299	0.350055
Cmc2	312	6.24126e-18	2.63731e-16	0.647071	0.295758	0.647071	0.493145	0.444677
Tbrg1	312	4.29403e-14	1.16137e-12	0.671956	0.169812	0.671956	0.635871	0.684504
Nudcd2	313	3.66811e-12	7.60032e-11	0.698233	-0.189127	0.39473	0.544811	0.698233
Vdac2	313	7.04829e-18	2.96535e-16	0.765189	0.566231	0.765189	0.645968	0.494102
Esrp1	314	8.86861e-18	3.715e-16	0.621501	0.548633	0.621501	0.481914	0.128491
Lockd	314	3.76693e-12	7.79669e-11	0.558159	0.293063	0.426955	0.248333	0.558159
Gng5	315	6.31354e-12	1.25821e-10	0.501257	-0.0253539	0.501257	0.477092	0.314245
Slc25a3	316	1.01498e-17	4.20608e-16	0.535395	0.228111	0.535395	0.195043	0.11085
Rfc5	317	4.15036e-12	8.53541e-11	0.52759	-0.170852	0.466767	0.328869	0.52759
Rap1a	318	2.14447e-11	3.98574e-10	0.675236	0.0875038	-0.0608747	0.675236	0.249158
Dnmt1	318	1.03667e-17	4.27759e-16	0.520803	0.18207	0.520803	0.399264	0.426643
Mrps18b	318	4.23758e-12	8.67782e-11	0.536791	0.220787	0.476939	0.450036	0.536791
Ppm1g	319	3.61268e-14	9.93795e-13	0.604744	-0.0501957	0.604744	0.613744	0.471487
Polr2e	319	1.19424e-13	3.06675e-12	0.669774	0.473828	0.669774	0.434354	0.749153
Tyms	320	1.18879e-17	4.88441e-16	0.752528	-0.344706	0.752528	0.424988	0.614209
Tmbim6	320	2.35554e-11	4.36543e-10	0.689721	0.383225	0.58774	0.689721	-0.164526
Sft2d2	321	2.39868e-11	4.43686e-10	0.516611	0.436016	0.44026	0.516611	0.337885
Pfn1	322	4.71842e-12	9.60141e-11	0.609654	-0.484451	-0.417124	0.189073	0.609654
Cox7b	322	1.28875e-17	5.26052e-16	0.799044	0.338909	0.799044	0.211906	0.12185
Jtb	323	1.29255e-17	5.26052e-16	0.740582	0.83031	0.740582	0.31523	0.596948
Phgdh	323	4.72545e-12	9.60559e-11	0.746354	-0.0492017	0.408006	-0.44702	0.746354
Cdk2ap1	324	4.7658e-12	9.67743e-11	0.715742	0.0743709	0.501989	0.34228	0.715742
Mydgf	325	2.63045e-15	8.4661e-14	0.740367	0.521752	0.740367	0.591446	0.75817
Nop10	326	1.34516e-17	5.45724e-16	0.766626	0.264954	0.766626	0.62346	0.7301
Lage3	326	5.13697e-12	1.04092e-10	0.653434	0.550878	0.525644	0.363165	0.653434
Ost4	328	5.27791e-12	1.06613e-10	0.748607	0.433451	0.585582	0.593278	0.748607
Pigyl	328	3.36855e-11	6.13101e-10	0.549004	0.344608	0.357129	0.549004	0.375833
Klf5	328	1.51809e-17	6.13304e-16	0.756619	0.769084	0.756619	-0.545367	-0.943426
Ndufb3	329	3.38004e-11	6.14036e-10	0.720114	0.470554	0.57081	0.720114	0.354885
Emg1	329	5.47282e-12	1.10089e-10	0.733972	0.286514	0.597021	0.47985	0.733972
Lig1	329	1.64816e-17	6.64459e-16	0.664991	0.284481	0.664991	0.364445	0.491541
Slc38a1	330	2.41005e-17	9.6158e-16	0.611843	0.781198	0.611843	0.552576	0.329743
Smyd2	331	5.62998e-12	1.13015e-10	0.476531	-0.242358	0.101889	0.263402	0.476531
Dohh	333	3.28274e-13	7.91423e-12	0.562307	0.109347	0.562307	0.56659	0.454357
Pdia6	335	6.2767e-12	1.25216e-10	0.786987	0.060511	0.0805514	0.0692022	0.786987
Ier3ip1	336	6.89157e-12	1.36636e-10	0.724365	0.392468	0.35608	0.32247	0.724365
Ndufs5	337	5.54186e-11	9.84534e-10	0.71513	-0.0847636	0.564803	0.71513	0.712719
Mrps7	337	3.4912e-17	1.37029e-15	0.711774	0.815747	0.711774	0.440725	0.530395
Pomp	338	6.1063e-16	2.09447e-14	0.705902	0.392932	0.705902	0.630837	0.251094
Dazap1	339	7.71138e-12	1.5149e-10	0.723711	0.148158	0.340845	0.297517	0.723711
H2afx	340	7.82012e-12	1.5347e-10	0.783637	-0.34767	0.704195	0.419964	0.783637
Serbp1	341	4.78144e-17	1.85039e-15	0.578682	-0.0526594	0.578682	0.194189	0.301819
Tomm20	341	3.12147e-13	7.54428e-12	0.58189	0.333406	0.58189	0.509881	0.588264
Mpc2	343	5.11838e-17	1.96113e-15	0.784057	1.27768	0.784057	0.120859	-0.0286621
Snx5	344	9.63556e-12	1.87384e-10	0.696606	-0.167389	0.368817	0.213993	0.696606
Gnai2	345	9.75559e-12	1.89527e-10	0.721013	0.0460581	0.243705	0.26359	0.721013
Fdx1	346	8.60337e-11	1.48737e-09	0.596773	0.60606	0.379207	0.596773	0.133437
Tinagl1	347	1.00991e-11	1.95808e-10	0.620606	-1.60717	-1.84965	-0.258859	0.620606
Clcn3	347	7.70344e-17	2.88856e-15	0.441166	0.39197	0.441166	0.380814	-0.105914
Rpn2	348	9.33955e-17	3.46839e-15	0.780824	0.300274	0.780824	0.665538	0.579683
Gorasp2	349	1.11047e-11	2.14014e-10	0.621839	0.47795	0.440082	0.299504	0.621839
Atp5j2	349	9.44794e-17	3.5019e-15	0.559309	0.656272	0.559309	0.419301	0.270449
Coa3	350	1.64369e-12	3.54651e-11	0.621884	0.558306	0.621884	0.626548	0.556585
Psat1	351	1.22291e-11	2.34748e-10	0.559025	-0.0390606	-0.100413	0.181042	0.559025
Eif4a1	352	1.22609e-11	2.35125e-10	0.512036	-0.0423807	0.359682	0.186309	0.512036
Nhp2l1	353	1.24114e-11	2.37774e-10	0.739022	-0.17739	0.318087	0.197735	0.739022
Tm9sf3	353	1.22136e-16	4.45011e-15	0.760513	0.235391	0.760513	0.484605	-0.00991409
Ddi2	355	1.57771e-16	5.73768e-15	0.508903	0.392175	0.508903	0.428829	0.236933
Msrb1	355	1.33968e-11	2.55386e-10	0.67384	-0.297105	-0.731816	0.624645	0.67384
Bag2	356	1.22328e-10	2.05774e-09	0.462354	0.294988	0.184532	0.462354	0.420824
Slc25a10	356	1.59582e-16	5.79266e-15	0.477252	-0.25686	0.477252	0.224843	0.0624666
Tmem165	357	1.5032e-11	2.84313e-10	0.651354	-0.0074603	-0.26101	0.117611	0.651354
Pbdc1	358	1.53384e-11	2.8954e-10	0.596943	-0.0191166	0.299159	0.349683	0.596943
Rer1	359	1.4685e-11	2.78568e-10	0.613042	0.68802	0.613042	0.660584	0.536172
Srsf7	360	2.2042e-16	7.91176e-15	0.803515	-0.27392	0.803515	0.385662	0.586721
Tmem147	362	2.44403e-16	8.70786e-15	0.752891	0.87737	0.752891	0.581099	0.432568
Srp19	362	1.89639e-11	3.54513e-10	0.715938	0.28499	0.61566	0.596091	0.715938
Polr1d	363	2.45471e-15	7.95351e-14	0.721933	0.603041	0.721933	0.642963	0.696745
Cox6b1	363	2.64032e-16	9.38993e-15	0.490784	0.335825	0.490784	0.109285	-0.15876
Tma7	364	1.97561e-11	3.6861e-10	0.531913	-0.0241872	0.295094	0.293078	0.531913
Rangrf	364	2.93416e-16	1.03966e-14	0.675734	0.277253	0.675734	0.486776	0.510062
Mrps14	365	3.05476e-16	1.08041e-14	0.767223	0.342899	0.767223	0.49555	0.505634
Eif3j1	366	3.15402e-16	1.11348e-14	0.604871	0.210629	0.604871	0.510756	0.346712
H19	368	2.60208e-11	4.78559e-10	0.656425	-1.0525	-1.21122	-1.21661	0.656425
Ubald2	371	5.4124e-16	1.8731e-14	0.804803	0.825178	0.804803	0.369354	0.262946
Nr2f6	372	2.29262e-10	3.70794e-09	0.562501	0.0511952	0.480391	0.562501	0.276404
Txnl1	372	3.21591e-11	5.86426e-10	0.690709	0.514634	0.574359	0.389914	0.690709
Mrfap1	373	3.93491e-11	7.1016e-10	0.59054	-0.0273526	0.144984	0.0833813	0.59054
1110008F13Rik	375	4.01147e-11	7.2128e-10	0.739054	0.611785	0.538234	0.558143	0.739054
Tceb2	378	5.10659e-11	9.09717e-10	0.612357	0.0947115	0.0550855	-0.0399798	0.612357
Siah2	381	6.37687e-11	1.12153e-09	0.466325	0.46092	0.206403	0.420401	0.466325
Ndufs7	381	6.53354e-16	2.22129e-14	0.756106	0.113901	0.756106	0.347168	0.24331
Rfc4	382	2.29116e-12	4.87275e-11	0.513904	-0.30832	0.513904	0.390539	0.539653
Crabp2	383	8.9269e-16	2.98765e-14	0.466495	0.465849	0.466495	-0.658709	-0.2496
Ufm1	384	7.82668e-15	2.35422e-13	0.64531	0.363444	0.64531	0.570556	0.620285
Tmem9b	385	1.02553e-15	3.40277e-14	0.601097	0.757745	0.601097	0.468869	0.376378
Smdt1	385	3.06574e-13	7.41887e-12	0.682709	0.621133	0.682709	0.291497	0.726275
Ssrp1	386	1.09739e-15	3.61634e-14	0.740419	0.170666	0.740419	0.598691	0.566705
Capzb	387	1.01403e-10	1.7268e-09	0.686609	-0.309916	-0.265559	0.287948	0.686609
Timm50	389	1.2868e-15	4.22608e-14	0.545262	0.23426	0.545262	0.355784	0.456989
Hmgn3	390	1.11045e-10	1.8827e-09	0.58334	-0.909255	-1.41407	-0.716236	0.58334
Ckap2l	392	2.27362e-15	7.37914e-14	0.47941	0.111886	0.47941	0.327413	0.396783
Bin1	393	4.61827e-10	7.13467e-09	0.451633	0.0239234	0.280534	0.451633	0.353192
Ptn	395	1.32614e-10	2.21724e-09	0.700858	-1.3293	-0.644486	-0.626556	0.700858
Mrps28	396	1.35894e-10	2.2663e-09	0.589011	0.145406	0.463654	0.316602	0.589011
Sod2	396	2.59563e-15	8.38199e-14	0.724817	0.713436	0.724817	0.248334	-0.119376
Gmds	397	2.60742e-15	8.406e-14	0.554962	0.340812	0.554962	-0.394527	-0.687411
Mrps34	398	4.17137e-12	8.5695e-11	0.566389	0.359007	0.566389	0.501969	0.578136
Grpel1	399	2.77307e-15	8.91028e-14	0.687175	0.42192	0.687175	0.504576	0.432874
Cdk2ap2	399	4.46881e-11	7.98309e-10	0.573887	0.434878	0.573887	0.503802	0.638616
Kpnb1	400	2.79594e-15	8.96535e-14	0.608654	-0.0366863	0.608654	0.292382	0.399137
Nolc1	400	1.62689e-10	2.6852e-09	0.564544	-0.00973511	0.424089	0.413046	0.564544
Edf1	401	2.81506e-15	9.00028e-14	0.736646	0.47152	0.736646	0.451673	0.48443
1110004E09Rik	402	2.82715e-15	9.024e-14	0.508051	0.516372	0.508051	0.155776	0.196994
Mrpl42	403	3.01162e-15	9.59693e-14	0.759694	0.0891857	0.759694	0.354073	0.516341
Gspt1	403	6.76765e-13	1.54116e-11	0.605399	0.270209	0.605399	0.458927	0.61501
Ctsz	404	1.86074e-10	3.05291e-09	0.62361	-0.500013	0.0195452	0.439271	0.62361
Pmf1	404	3.21404e-15	1.01915e-13	0.644051	0.473365	0.644051	0.466676	0.40308
Taf10	404	6.71789e-10	1.01035e-08	0.596309	0.277634	0.509746	0.596309	0.582219
Cnih1	406	1.93826e-10	3.16933e-09	0.635504	0.0326558	0.0161596	0.265552	0.635504
Dnajc15	406	5.90073e-15	1.80014e-13	0.645611	0.235928	0.645611	0.566652	0.45976
Spc25	407	1.99188e-10	3.2515e-09	0.50803	-0.186238	0.463305	0.471858	0.50803
Ndfip2	407	7.47669e-10	1.1132e-08	0.613484	0.643302	0.358198	0.613484	0.420981
Lmo4	408	7.4825e-10	1.11321e-08	0.757705	-0.168357	-0.771119	0.757705	0.405882
Ppil1	408	6.74417e-11	1.18075e-09	0.492782	0.124904	0.492782	0.351091	0.510243
Cdc20	409	1.62674e-10	2.6852e-09	0.653256	-0.0810172	0.601749	0.379796	0.653256
Mllt4	412	4.14367e-12	8.53074e-11	0.458209	0.211178	0.458209	0.450297	0.00102754
Tmed9	413	4.41119e-10	6.82568e-09	0.654277	0.630976	0.378036	0.678945	0.654277
Mrpl54	414	5.85585e-15	1.78928e-13	0.726249	0.545787	0.726249	0.400456	0.498148
Idh3a	417	7.17427e-15	2.17834e-13	0.647838	0.0539394	0.647838	0.205624	0.104587
Ccdc124	419	2.74886e-10	4.38343e-09	0.532073	-0.15825	0.289223	0.208876	0.532073
Dnajc9	420	2.79744e-10	4.45721e-09	0.591409	-0.0830429	0.532668	0.144647	0.591409
Impdh2	421	8.61835e-15	2.5763e-13	0.739388	0.164981	0.739388	0.446376	0.557171
Ergic2	422	3.43961e-10	5.43109e-09	0.657959	0.244716	0.397559	0.547798	0.657959
Hsp90aa1	422	9.39134e-15	2.78581e-13	0.692019	-0.113702	0.692019	-0.0155037	0.0453793
Foxa1	423	1.44157e-09	2.04092e-08	0.523045	0.295831	0.448671	0.523045	0.490672
Eny2	423	3.48274e-10	5.48574e-09	0.685199	0.100662	0.447884	0.406763	0.685199
Ube2j2	424	3.57104e-10	5.61109e-09	0.549235	0.466347	0.276993	0.170047	0.549235
Mapk3	424	1.49586e-09	2.1085e-08	0.49512	-0.47949	0.280806	0.49512	0.0431565
Nsun2	424	1.44368e-14	4.21768e-13	0.549588	0.1068	0.549588	0.204276	0.23286
Dcps	425	1.51584e-09	2.13511e-08	0.556563	0.100321	0.3652	0.556563	0.350377
Nt5c	426	8.96794e-10	1.31596e-08	0.573392	-0.076837	0.185711	0.573392	0.584342
Atg3	426	3.70266e-10	5.80374e-09	0.484382	0.207248	0.349896	0.404508	0.484382
Cyb5b	427	2.38473e-10	3.83763e-09	0.44198	0.0899661	0.44198	0.448145	0.380976
Mrpl51	430	5.31977e-13	1.2392e-11	0.657834	0.120275	0.657834	0.658809	0.675706
Tmpo	430	1.28086e-10	2.14573e-09	0.634279	0.227891	0.634279	0.32131	0.696713
1110008P14Rik	431	1.78227e-09	2.47429e-08	0.441862	0.321317	0.18633	0.441862	0.163139
Ccnb1	432	4.66486e-10	7.20089e-09	0.54244	-0.198357	0.428452	0.300046	0.54244
Srsf1	433	4.88288e-10	7.5134e-09	0.665247	0.0495078	0.515531	0.298232	0.665247
Sfn	434	2.02049e-14	5.76333e-13	0.583277	0.306497	0.583277	-0.556205	0.153674
Anapc11	436	5.45885e-10	8.33986e-09	0.618692	0.0278853	-0.00733165	0.081685	0.618692
Golph3	438	2.33003e-14	6.58787e-13	0.608322	0.576475	0.608322	0.544103	0.355417
Prdx4	438	5.73438e-10	8.71942e-09	0.659434	-0.451016	-0.288499	0.597872	0.659434
Txndc17	439	2.51422e-14	7.05698e-13	0.74944	0.630294	0.74944	0.409121	0.601802
Mgat2	440	5.9368e-10	9.00594e-09	0.545576	0.17489	0.334412	0.441125	0.545576
Znhit3	442	1.81105e-13	4.55973e-12	0.45181	0.100896	0.45181	0.37735	0.440485
Dynll1	443	6.28414e-10	9.48812e-09	0.546813	-0.0403711	0.283127	0.123044	0.546813
Tmed10	444	6.42157e-10	9.68047e-09	0.698317	0.639561	0.555536	0.562433	0.698317
Glrx5	444	2.88412e-09	3.85969e-08	0.631415	0.254064	0.550768	0.631415	0.503414
Znrf2	445	3.56441e-14	9.81917e-13	0.456912	0.310867	0.456912	0.384021	0.116367
Rpa2	447	7.77814e-10	1.15275e-08	0.502343	0.377612	0.250648	0.456352	0.502343
Dnajc21	447	3.73539e-14	1.01884e-12	0.503578	-0.209739	0.503578	0.304779	0.223286
Banf1	448	3.75791e-14	1.02354e-12	0.711707	-0.103149	0.711707	0.404989	0.400241
Pa2g4	451	3.30476e-09	4.37411e-08	0.639534	-0.186786	0.495009	0.639534	0.507655
Rac1	453	9.89633e-10	1.43603e-08	0.659456	0.457622	0.480435	0.537741	0.659456
Hpf1	456	1.64903e-11	3.0947e-10	0.578211	-0.283277	0.578211	0.449806	0.603765
Hes1	456	6.63696e-14	1.76053e-12	0.595538	0.365114	0.595538	0.150983	-0.465629
Eno1	458	1.16964e-09	1.67063e-08	0.544844	-0.809357	-0.260059	0.259737	0.544844
Eef1b2	460	1.18347e-09	1.68789e-08	0.477575	-0.0339293	-0.177765	0.19987	0.477575
Litaf	460	9.18446e-14	2.39677e-12	0.505895	0.417137	0.505895	-0.316815	-0.307114
Snrpb	461	5.38799e-11	9.58963e-10	0.565213	-0.103225	0.565213	0.292787	0.629573
Sox9	463	1.01386e-13	2.63508e-12	0.672468	0.835918	0.672468	0.447061	0.116061
Mrpl52	464	1.6302e-09	2.28316e-08	0.606815	-0.0459922	0.267841	0.278959	0.606815
Dhrs4	465	5.42382e-09	6.94098e-08	0.56106	0.381448	0.481615	0.56106	0.489844
Nus1	468	8.31038e-11	1.44135e-09	0.48703	0.329056	0.48703	0.430027	0.503153
Socs2	468	5.77191e-09	7.35718e-08	0.515835	-0.129742	0.0122191	0.515835	0.229687
Cox6c	468	1.59936e-13	4.05852e-12	0.455843	0.855076	0.455843	-0.0502488	-0.084043
Zfp330	469	5.99168e-09	7.60718e-08	0.496204	0.0249964	0.296695	0.496204	0.442001
Pam16	469	1.72125e-09	2.39648e-08	0.579266	0.248052	0.444923	0.557312	0.579266
H13	470	6.138e-09	7.76742e-08	0.550205	0.503885	0.474748	0.550205	0.487038
Gars	470	1.77179e-13	4.46671e-12	0.546206	0.312091	0.546206	0.491768	0.439409
Snrpe	472	1.91843e-09	2.65378e-08	0.598395	-0.33189	0.260349	0.161929	0.598395
Ube2a	473	6.38561e-09	8.04387e-08	0.565656	-0.0376227	0.440855	0.565656	0.349238
Polr2c	474	1.96682e-09	2.71295e-08	0.596232	0.00690337	0.391234	0.468172	0.596232
Smarcd2	474	2.07726e-13	5.18268e-12	0.558699	0.285085	0.558699	0.423192	0.270491
Llph	475	2.28736e-13	5.67025e-12	0.628605	0.115834	0.628605	0.478773	0.558081
Atp5a1	476	2.33222e-13	5.76666e-12	0.498044	0.571479	0.498044	0.246165	0.121539
Amfr	477	6.93211e-09	8.66446e-08	0.449707	0.329885	0.395235	0.449707	0.300605
Pgls	478	6.17364e-12	1.23415e-10	0.665909	0.303378	0.665909	0.438971	0.631054
2010107E04Rik	478	2.44033e-13	6.01856e-12	0.539571	0.51672	0.539571	0.218234	0.173652
Srsf3	479	2.16443e-09	2.96015e-08	0.6109	-0.241667	0.486391	0.059048	0.6109
Rabl6	480	2.1956e-09	2.99853e-08	0.474215	-0.059618	0.380361	0.365604	0.474215
Irx2	482	2.35033e-09	3.19179e-08	0.48567	0.0660294	-0.16418	0.330007	0.48567
Aco2	482	2.7974e-13	6.85539e-12	0.65454	0.627331	0.65454	0.357157	-0.124712
Mrpl30	483	8.54663e-11	1.47889e-09	0.624557	0.751289	0.624557	0.638937	0.492573
Usp1	483	2.94242e-13	7.19253e-12	0.473532	0.0592702	0.473532	0.152302	0.291984
Hnrnpa3	484	4.94092e-11	8.81016e-10	0.602621	-0.143508	0.602621	0.234405	0.598301
Ndufs6	485	6.41164e-12	1.27513e-10	0.62226	0.181355	0.62226	0.440372	0.656603
Isyna1	486	2.68114e-09	3.60804e-08	0.527792	-0.115349	0.372597	0.336728	0.527792
Smarca4	486	1.01642e-08	1.24228e-07	0.545354	0.168296	0.349634	0.545354	0.422088
Nudt5	487	2.76502e-09	3.70801e-08	0.538661	0.0399584	0.414777	0.428203	0.538661
Pdha1	487	5.62713e-10	8.56308e-09	0.558358	0.483886	0.558358	0.594054	0.212986
Ehd4	488	1.00217e-12	2.22447e-11	0.510597	0.426154	0.510597	0.467367	0.306927
Rfc2	488	2.80582e-09	3.76011e-08	0.530147	0.0128203	0.395757	0.329843	0.530147
Zfp706	491	3.08111e-12	6.44631e-11	0.65945	-0.0251399	0.65945	0.607603	0.663308
Siva1	493	3.12962e-09	4.15654e-08	0.690523	-0.719567	-0.705134	-0.351718	0.690523
Kif1b	494	7.15416e-09	8.93044e-08	0.534201	0.534201	0.164569	0.133283	0.0348644
Sec13	494	3.28452e-09	4.3503e-08	0.595005	0.227399	0.369763	0.330464	0.595005
Spcs2	494	7.68366e-12	1.51099e-10	0.652858	0.458831	0.652858	0.627966	0.517386
Vimp	495	3.40513e-09	4.4977e-08	0.62305	0.470551	0.332246	0.445165	0.62305
Pitpna	495	4.64702e-13	1.09171e-11	0.527306	0.480406	0.527306	0.383831	0.31946
Mrps26	496	2.44333e-11	4.50221e-10	0.608862	0.337844	0.608862	0.548264	0.451995
Cyb5a	498	4.87618e-13	1.13862e-11	0.694982	0.59181	0.694982	0.126881	-0.0959446
Gfer	500	5.98693e-09	7.60615e-08	0.450999	0.215477	0.389326	0.450936	0.450999
Rps11-ps1	502	3.91534e-09	5.11564e-08	0.682367	0.4793	0.222861	0.364536	0.682367
Mrpl38	502	6.30532e-13	1.44268e-11	0.551651	0.35491	0.551651	0.194612	0.294764
Dpm3	504	3.95639e-09	5.16228e-08	0.521976	0.465751	0.131548	0.263256	0.521976
Ptrh2	506	7.3298e-13	1.66329e-11	0.500893	0.0313096	0.500893	0.362747	0.457087
Derl1	506	4.22324e-09	5.48453e-08	0.463308	-0.22464	0.218951	0.270648	0.463308
Gm10076	507	4.26753e-09	5.5346e-08	0.480796	0.130973	0.185946	0.215975	0.480796
Get4	508	8.96924e-13	2.01401e-11	0.527623	0.330323	0.527623	0.370784	0.451479
Dph3	508	4.35326e-09	5.63067e-08	0.518097	0.0757985	0.311656	0.398438	0.518097
Nars	509	9.24965e-13	2.06976e-11	0.580504	0.284138	0.580504	0.23876	0.162698
Car12	510	7.19367e-09	8.97397e-08	0.487254	-0.451428	-0.00838494	0.462292	0.487254
Tmem256	510	5.25114e-09	6.73338e-08	0.610721	-0.225294	0.366501	0.404592	0.610721
Uhrf1	510	9.56095e-13	2.13694e-11	0.447997	0.227812	0.447997	0.157436	0.42907
Atp5k	511	9.70011e-13	2.16554e-11	0.620798	0.644656	0.620798	0.257747	0.31621
Ergic1	515	3.35509e-12	6.97418e-11	0.517333	0.66244	0.517333	0.32514	0.491461
1810037I17Rik	518	6.0588e-09	7.68231e-08	0.625051	0.448016	0.421409	0.206089	0.625051
Ndufb7	518	1.17177e-12	2.58017e-11	0.643869	0.259939	0.643869	0.38196	0.422776
Ddx18	519	6.07021e-09	7.69008e-08	0.438545	-0.174416	0.295386	0.3094	0.438545
Cox5b	523	1.40854e-12	3.07001e-11	0.55252	0.403363	0.55252	0.205718	0.179078
Pdap1	530	5.47297e-09	6.9946e-08	0.623083	-0.0963576	0.515545	0.347418	0.623083
Ptges3	532	6.38593e-10	9.63428e-09	0.616622	0.00873545	0.616622	0.320178	0.641734
Gm16136	532	3.06331e-08	3.45939e-07	0.507457	0.530126	0.400122	0.507457	-0.124741
Agpat5	533	5.5853e-11	9.90429e-10	0.447696	0.155175	0.447696	0.356432	0.445315
Mrpl41	534	1.84205e-12	3.96565e-11	0.565363	0.216899	0.565363	0.328519	0.397682
0610007P14Rik	534	3.41613e-08	3.8265e-07	0.535991	0.209271	0.432272	0.535991	0.430196
Hnrnpab	535	1.90606e-12	4.09887e-11	0.618803	-0.398091	0.618803	0.3181	0.491464
Galk1	536	3.43237e-08	3.84247e-07	0.485364	-0.302094	0.216136	0.485364	0.387986
Eif4g1	537	1.99027e-12	4.26571e-11	0.614947	0.41553	0.614947	0.549336	0.390341
Hnrnpa2b1	541	2.40979e-12	5.11378e-11	0.541765	0.0287398	0.541765	0.2127	0.343423
Cops7a	541	9.36303e-09	1.15165e-07	0.529181	0.213831	0.423153	0.395316	0.529181
Nudt21	542	9.60864e-09	1.17886e-07	0.616104	-0.600039	0.156202	0.288672	0.616104
Timm17b	543	1.08629e-08	1.3185e-07	0.533481	0.646979	0.396914	0.495018	0.533481
Hmgb1	544	1.15349e-08	1.39831e-07	0.684093	-0.505658	0.556425	-0.105927	0.684093
Lsm3	545	1.20889e-08	1.4618e-07	0.537229	-0.293432	0.339715	-0.316026	0.537229
Sdhd	546	2.73254e-12	5.767e-11	0.61978	0.449357	0.61978	0.335408	0.0163918
Gcat	547	2.75895e-12	5.81004e-11	0.491103	0.284298	0.491103	0.262361	0.453127
Rnf5	549	2.01555e-09	2.7762e-08	0.471554	0.459796	0.471554	0.481037	0.374526
Atp5c1	550	2.9201e-12	6.12269e-11	0.539826	0.292173	0.539826	0.416434	0.358932
Trim27	550	2.31023e-08	2.67624e-07	0.492661	-0.0332797	0.363713	0.481226	0.492661
Cstf3	551	1.41689e-08	1.69631e-07	0.441349	0.1581	0.0203936	0.0117989	0.441349
Pole3	553	3.14926e-12	6.56754e-11	0.564444	0.0451816	0.564444	0.377743	0.464985
Slirp	553	1.45476e-08	1.73842e-07	0.58373	-0.0326685	0.382323	0.248174	0.58373
Nol7	553	4.28761e-12	8.7666e-11	0.661999	0.343802	0.661999	0.552027	0.475186
Fbl	554	1.45668e-08	1.73963e-07	0.588345	-0.368256	0.443016	0.360549	0.588345
Atp6v0e	554	3.22666e-12	6.72169e-11	0.6431	0.241316	0.6431	0.369935	-0.378434
Mcm5	555	3.27426e-12	6.8135e-11	0.506461	0.11375	0.506461	0.356583	0.454125
Arl6ip4	558	3.40669e-12	7.07383e-11	0.55331	0.175778	0.55331	0.320902	0.480298
Morf4l2	562	1.68459e-08	1.99577e-07	0.622268	-0.722486	-0.153614	0.23622	0.622268
Mrps17	568	2.1975e-08	2.55484e-07	0.51308	0.0303411	0.242714	0.247071	0.51308
Idi1	568	5.21877e-12	1.05528e-10	0.466656	0.596034	0.466656	0.400595	0.137821
Uqcrb	569	5.28779e-12	1.06701e-10	0.46331	0.0724939	0.46331	0.178672	0.105579
Btg1	570	5.71092e-12	1.14521e-10	0.702725	1.17073	0.702725	0.0770847	-0.66624
Mrps24	570	3.06502e-11	5.60498e-10	0.627928	0.479165	0.627928	0.461219	0.629918
Abcf1	571	5.84251e-12	1.17038e-10	0.577497	0.48368	0.577497	0.413487	0.330445
Ola1	572	1.06079e-09	1.52644e-08	0.560199	0.0648011	0.560199	0.408113	0.579918
Ndufab1	572	6.02084e-12	1.20485e-10	0.627545	-0.0914109	0.627545	0.440327	0.365249
Ung	575	2.25995e-08	2.62271e-07	0.583356	0.583356	0.370413	0.31493	0.379134
Ppp1cc	575	2.68543e-08	3.07036e-07	0.467354	-0.101849	0.397612	0.314395	0.467354
Ndufv3	576	7.09968e-12	1.40617e-10	0.64762	0.813513	0.64762	0.563114	0.424451
Smc3	578	7.31829e-12	1.44799e-10	0.63426	0.368885	0.63426	0.398927	0.351675
2810004N23Rik	590	1.21186e-07	1.25146e-06	0.470706	-0.226467	0.334649	0.470706	0.374132
Ufc1	591	3.71823e-08	4.14663e-07	0.545331	0.0153404	0.458846	0.290021	0.545331
Pfdn1	591	1.28417e-11	2.45531e-10	0.637601	0.402421	0.637601	0.328509	0.237759
Park7	592	1.81763e-11	3.40118e-10	0.555005	-0.109806	0.555005	0.323657	0.57773
Ube2l3	593	4.02425e-08	4.46109e-07	0.583452	-0.292265	0.416386	0.507994	0.583452
Pdlim5	598	1.46221e-11	2.77647e-10	0.463263	0.533934	0.463263	0.304155	-0.314459
Srp72	598	1.33441e-07	1.36923e-06	0.504108	-0.0574735	0.269793	0.504108	0.451819
Taf1d	598	4.31627e-08	4.76022e-07	0.543878	-0.128661	0.310233	0.42038	0.543878
Atp1a1	600	1.4988e-11	2.84036e-10	0.625854	0.555556	0.625854	-0.293659	-1.4722
Gnl3	600	4.59772e-09	5.9389e-08	0.475304	0.0920165	0.475304	0.299075	0.48676
Snf8	601	1.59244e-11	2.99431e-10	0.506238	0.178114	0.506238	0.244595	0.366122
Sub1	601	1.4496e-07	1.47722e-06	0.461445	-0.138411	0.115474	0.461445	0.170319
Dek	602	4.34792e-08	4.79239e-07	0.646912	-0.438445	0.588374	-0.0195429	0.646912
Tomm7	604	4.65141e-08	5.1036e-07	0.557987	0.305692	0.324279	0.213252	0.557987
Ddost	605	9.77929e-08	1.02357e-06	0.542123	0.31907	0.344185	0.542123	0.541008
Eif2s1	606	6.85866e-08	7.3787e-07	0.480327	-0.250977	0.480327	0.535518	0.274793
Vma21	607	2.65336e-10	4.24868e-09	0.444503	0.0340917	0.444503	0.434385	0.300161
Tmem258	608	5.36229e-08	5.84375e-07	0.567401	0.0775321	0.0938432	0.451155	0.567401
Mrps25	610	3.2761e-08	3.68461e-07	0.446582	0.588717	0.446582	0.465361	0.453461
Ndufb8	611	5.78491e-09	7.36889e-08	0.489586	0.0271206	0.489586	0.161689	0.580363
Acat1	614	9.13554e-10	1.33953e-08	0.580375	0.0190894	0.580375	0.567664	0.309148
Gtf2h5	618	6.65553e-08	7.17616e-07	0.578724	-0.00840223	0.1874	0.37423	0.578724
Odc1	623	7.64425e-08	8.16021e-07	0.523306	0.0381386	0.307584	-0.214655	0.523306
Hsd17b10	625	2.13919e-08	2.49606e-07	0.499524	0.509687	0.499524	0.576551	0.420703
Pcna	627	7.89611e-08	8.41197e-07	0.487192	0.0155721	0.414116	0.228359	0.487192
Herpud1	627	2.20273e-09	3.00614e-08	0.445135	0.349733	0.445135	0.433432	0.21946
Slc25a39	629	4.46781e-11	7.98309e-10	0.492012	0.52624	0.492012	0.225644	0.104544
Psmb6	634	8.8049e-08	9.3015e-07	0.567843	-0.169206	0.223195	0.27095	0.567843
Lasp1	634	5.39756e-11	9.59781e-10	0.462648	0.468331	0.462648	0.208861	0.172911
Mrpl15	636	6.04993e-11	1.06694e-09	0.544793	-0.120323	0.544793	0.17324	0.251545
Txndc5	636	1.26793e-09	1.80568e-08	0.521818	0.127075	0.521818	0.493963	0.206604
Srsf2	637	6.44162e-11	1.13188e-09	0.619049	0.170081	0.619049	0.191826	0.547993
Tceb1	638	9.53903e-08	1.00113e-06	0.587321	-0.438221	-0.0897142	-0.0300646	0.587321
Timm17a	639	1.60502e-10	2.65364e-09	0.574924	0.00630758	0.574924	0.506659	0.490143
Snrpd2	641	1.00783e-07	1.05258e-06	0.53391	-0.181337	0.246739	0.0856877	0.53391
Ndufb10	641	7.21222e-11	1.25927e-09	0.583807	0.52988	0.583807	0.396394	0.166769
Kars	644	7.36161e-11	1.28303e-09	0.471738	0.37142	0.471738	0.306424	0.431415
Hnrnpu	645	7.58634e-11	1.31982e-09	0.577967	0.142788	0.577967	0.340439	0.404556
Suclg1	646	7.73941e-11	1.34403e-09	0.598142	0.370006	0.598142	0.320128	0.0752586
Cuta	651	1.12971e-07	1.17101e-06	0.522824	0.151358	0.371404	0.474064	0.522824
Lamtor2	654	8.69811e-11	1.50241e-09	0.580565	0.592846	0.580565	0.406216	0.179577
Arpc5l	659	6.65235e-08	7.17616e-07	0.497903	0.253257	0.497903	0.388444	0.543718
Rnaseh2c	660	9.60134e-11	1.64518e-09	0.581812	-0.0437775	0.581812	0.369929	0.241472
Clns1a	662	1.4251e-07	1.45455e-06	0.464353	-0.55635	-0.172023	0.0150756	0.464353
Uba1	663	1.70128e-09	2.37209e-08	0.486011	0.429695	0.486011	0.464917	0.107265
Tmem219	667	2.14129e-07	2.11295e-06	0.452187	0.452187	0.270665	0.157059	0.303081
Cct7	668	1.52336e-07	1.54748e-06	0.557619	-0.0682787	0.356471	0.384037	0.557619
Gadd45gip1	671	3.81986e-10	5.96807e-09	0.478003	0.315077	0.478003	0.423496	0.442937
Etfa	671	5.80151e-09	7.38516e-08	0.551441	0.315433	0.551441	0.526295	0.291593
Cacybp	674	2.83295e-08	3.22946e-07	0.541647	-0.277559	0.541647	0.419563	0.558898
Ube2k	676	3.92168e-07	3.67986e-06	0.534067	-0.0981154	0.389399	0.534067	0.41898
Mrpl34	676	1.93216e-10	3.16471e-09	0.547246	0.338086	0.547246	0.455805	0.305987
Elof1	676	8.79891e-08	9.30027e-07	0.498744	0.619408	0.498744	0.510517	0.525482
Ctbp1	678	1.81947e-07	1.82714e-06	0.551013	-0.276361	0.314403	0.543416	0.551013
Apoc1	678	4.00412e-07	3.75102e-06	0.540284	0.126658	0.0688199	0.540284	0.252687
Ndufb11	679	2.01633e-10	3.28862e-09	0.576758	0.328416	0.576758	0.356275	0.175016
Ssna1	680	1.89967e-07	1.90075e-06	0.520026	0.135638	0.36729	0.498952	0.520026
Fam136a	682	3.18642e-08	3.58793e-07	0.444196	0.0770269	0.444196	0.448445	0.403021
Gdi2	682	1.95573e-07	1.95078e-06	0.577286	-0.0646377	0.35927	0.333454	0.577286
Canx	686	2.04383e-07	2.02505e-06	0.539123	0.138594	0.249391	0.350139	0.539123
Psmd3	688	3.47864e-10	5.48376e-09	0.519177	0.523406	0.519177	0.314491	0.485664
Mbd3	690	2.21007e-07	2.17527e-06	0.532132	0.00436067	0.177494	0.144707	0.532132
Dnajb11	691	2.60015e-10	4.1704e-09	0.478519	0.290181	0.478519	0.307135	0.396263
Eef1d	692	2.5261e-08	2.90886e-07	0.481837	-0.178068	0.481837	0.110085	0.574181
Hspa8	694	8.93384e-10	1.31295e-08	0.504539	0.227646	0.504539	0.434419	0.389483
Mtch2	697	2.06369e-09	2.83442e-08	0.566969	-0.120653	0.566969	0.459705	0.560792
Rad21	701	4.9524e-09	6.37148e-08	0.472916	-0.238937	0.472916	0.345704	0.460139
Anp32e	703	2.9326e-07	2.8231e-06	0.486795	-0.302517	0.389648	0.104258	0.486795
Eif6	710	3.7546e-10	5.87189e-09	0.583395	0.479897	0.583395	0.310176	0.420412
Ndufb6	713	3.86003e-10	6.01623e-09	0.608966	0.0670242	0.608966	0.371236	0.354865
Akt1	715	6.16337e-09	7.79442e-08	0.473427	0.359215	0.473427	0.463475	0.424437
Mrpl4	716	7.37856e-07	6.5814e-06	0.458348	0.202652	0.287498	0.458348	0.458772
Ccdc34	722	3.72199e-07	3.5027e-06	0.589599	-0.460027	0.326764	0.298656	0.589599
Sf3b3	726	4.16251e-07	3.88695e-06	0.445695	-0.0517083	0.395697	0.289045	0.445695
Zwint	727	5.17956e-10	7.95724e-09	0.475073	0.174321	0.475073	0.260126	0.281829
Rpa3	729	4.35044e-07	4.04095e-06	0.47354	0.0159639	0.410518	0.37854	0.47354
Smc6	734	4.65204e-07	4.30659e-06	0.479954	-0.212182	0.218648	0.18893	0.479954
Eif2s2	735	4.68446e-07	4.32831e-06	0.525761	-0.0530673	0.322	0.391133	0.525761
Chchd3	737	6.07016e-10	9.1938e-09	0.569666	0.560297	0.569666	0.349889	0.269695
Pgd	738	6.12825e-10	9.2745e-09	0.447317	0.220905	0.447317	0.24861	0.0612367
Alad	739	6.16047e-10	9.31596e-09	0.487878	0.48319	0.487878	0.131513	-0.286984
Slc31a1	740	6.18757e-10	9.34962e-09	0.468598	0.651881	0.468598	0.347518	0.354128
Usmg5	743	6.54745e-10	9.85486e-09	0.536136	0.364187	0.536136	0.342244	0.10162
Ncl	745	6.81014e-10	1.02104e-08	0.576296	-0.0822802	0.576296	0.064388	0.425688
Cope	747	5.53186e-07	5.04371e-06	0.531072	0.268182	0.15726	0.335695	0.531072
Sar1a	749	5.67605e-07	5.16542e-06	0.506751	0.198041	0.22593	0.198469	0.506751
Carkd	755	1.41268e-06	1.1892e-05	0.473973	0.183428	0.359566	0.473973	-0.188067
Rwdd1	755	2.05154e-08	2.39814e-07	0.504508	-0.221228	0.504508	0.188523	0.518936
Tsen34	756	1.43121e-06	1.20166e-05	0.521342	-0.0811972	0.31164	0.521342	0.506158
Srsf10	759	6.09867e-07	5.51106e-06	0.507658	-0.109477	0.236029	0.302223	0.507658
Pgam1	762	6.39744e-07	5.7568e-06	0.57862	-0.593849	-0.0679155	0.138621	0.57862
Ggh	763	9.64832e-10	1.40618e-08	0.530697	0.384733	0.530697	0.251846	0.467132
Denr	768	6.8698e-07	6.15319e-06	0.532736	0.0464644	0.419442	0.324688	0.532736
Fkbp8	768	1.02272e-09	1.47747e-08	0.554477	0.459077	0.554477	0.259727	0.369275
Mrps21	769	1.80443e-06	1.48721e-05	0.486821	0.210362	0.39561	0.486821	0.410249
Yrdc	769	1.02293e-09	1.47747e-08	0.459064	0.152179	0.459064	0.175383	0.276502
Mpst	770	9.86545e-07	8.5393e-06	0.527937	0.527937	0.157287	0.292197	0.152473
Rpp21	771	1.06617e-09	1.53304e-08	0.50496	0.463084	0.50496	0.305406	0.118339
Vdac1	775	1.79447e-08	2.11945e-07	0.486896	-0.153918	0.486896	0.446036	0.552343
Pfdn6	781	8.18111e-07	7.20407e-06	0.48477	-0.104684	0.397508	0.242816	0.48477
Fuom	784	1.58581e-09	2.22393e-08	0.445374	-0.0236938	0.445374	0.027385	0.0461569
Med28	786	2.15154e-06	1.74558e-05	0.484891	0.0616988	0.39385	0.484891	0.459429
D8Ertd738e	786	1.63494e-09	2.28785e-08	0.54487	0.404465	0.54487	0.384717	0.532108
Prdx6	787	1.63793e-09	2.29038e-08	0.558981	-0.164115	0.558981	-0.15783	-0.186275
Erp29	790	8.72346e-07	7.61568e-06	0.519291	0.22553	0.380515	0.318545	0.519291
Arl1	792	8.84821e-07	7.72109e-06	0.51762	0.0153865	0.259833	0.470671	0.51762
Mrps12	798	1.22831e-06	1.04309e-05	0.495155	-0.0399605	0.296575	0.487709	0.495155
Anp32a	801	1.06066e-06	9.13578e-06	0.545381	-0.424561	-0.325366	0.246322	0.545381
Eif3b	804	2.13407e-09	2.92485e-08	0.512014	0.585647	0.512014	0.318002	0.468508
Hnrnpdl	805	2.14894e-09	2.94314e-08	0.547354	0.289266	0.547354	0.112501	0.445012
Psmd12	808	2.82962e-06	2.24775e-05	0.46809	-0.0975451	0.257704	0.46809	0.177399
Tmco1	810	2.42354e-09	3.28428e-08	0.50853	0.151831	0.50853	0.245084	0.20851
Arf1	813	2.60078e-09	3.50723e-08	0.507948	0.295804	0.507948	0.434764	0.333656
Lman2	814	2.7329e-09	3.67004e-08	0.521338	0.275716	0.521338	0.392138	0.411915
Clpp	818	1.23103e-06	1.04494e-05	0.454404	0.02632	0.288195	0.239587	0.454404
Rnf187	819	1.24051e-06	1.05206e-05	0.518332	-0.390158	0.0265075	-0.0755257	0.518332
Cib1	820	2.89084e-08	3.28576e-07	0.508146	0.466107	0.508146	0.365166	0.492004
Rab1a	821	3.15077e-07	3.0121e-06	0.477926	0.447398	0.477926	0.412168	0.525896
Chka	822	3.35272e-09	4.43454e-08	0.492504	0.324951	0.492504	0.340867	-0.372493
Apoa1bp	826	1.3535e-06	1.14337e-05	0.478709	0.112473	0.271094	0.264334	0.478709
Thoc7	829	1.39342e-06	1.1735e-05	0.543593	0.143876	0.0133852	0.179793	0.543593
Pkm	831	1.42522e-06	1.19819e-05	0.530968	-0.532878	-0.39161	0.154983	0.530968
Mdh2	837	4.91587e-09	6.32869e-08	0.518544	0.0282567	0.518544	0.30541	0.24982
Atp6v0b	841	5.47216e-09	6.9946e-08	0.510326	0.334993	0.510326	0.442912	-0.300258
Rabggtb	845	1.88436e-06	1.54386e-05	0.445825	0.300807	0.36894	0.418476	0.445825
Rp9	845	5.83071e-09	7.41256e-08	0.515133	0.404773	0.515133	0.280873	0.0818542
Eef1e1	847	6.25335e-09	7.89788e-08	0.462093	0.385507	0.462093	0.163396	0.344477
Mrpl35	850	6.51043e-09	8.17976e-08	0.448408	0.0807165	0.448408	0.360771	0.27413
Arpp19	852	6.70617e-09	8.40927e-08	0.558873	-0.0375134	0.558873	0.372637	0.491208
Naa38	860	2.17361e-06	1.76141e-05	0.473191	-0.178175	0.302678	0.250544	0.473191
Abracl	861	2.17591e-06	1.76254e-05	0.538913	-0.301908	-0.633927	-0.165118	0.538913
Tmem234	864	7.8795e-09	9.77899e-08	0.513887	1.11508	0.513887	0.450844	0.423598
Tfdp1	864	2.28039e-06	1.84253e-05	0.439706	-0.320177	0.261126	0.210349	0.439706
Txnl4a	870	6.25413e-07	5.63572e-06	0.439551	-0.411462	0.439551	0.102663	0.480071
Oat	874	2.62047e-06	2.09627e-05	0.455216	-1.21643	-1.59689	-0.654934	0.455216
Magt1	874	9.78951e-09	1.20029e-07	0.47977	0.249425	0.47977	0.216722	0.331935
Tfg	881	2.83792e-06	2.25341e-05	0.450922	0.17535	0.31249	0.390742	0.450922
Cox14	882	1.07616e-08	1.30752e-07	0.538706	0.150552	0.538706	0.416672	0.0869109
Ifrd1	885	1.12122e-08	1.36004e-07	0.501882	0.383745	0.501882	0.0485789	-0.0545886
Mrpl40	886	1.16265e-08	1.40853e-07	0.444102	0.133863	0.444102	0.387923	0.377269
Snhg4	887	1.17488e-08	1.42245e-07	0.461541	0.0138646	0.461541	0.0492576	-0.215812
Dcun1d5	894	3.40724e-06	2.66062e-05	0.514662	0.346068	0.416471	0.335647	0.514662
Nop56	896	1.48345e-08	1.76942e-07	0.488504	0.126308	0.488504	0.235005	0.390123
Pdia3	899	3.50427e-06	2.72647e-05	0.513913	0.400554	0.184898	0.14865	0.513913
Mrps15	899	3.14209e-08	3.54214e-07	0.483509	0.230491	0.483509	0.434892	0.412404
Rcc2	908	1.94521e-08	2.28214e-07	0.478733	-0.171468	0.478733	0.0929255	0.190257
Polb	909	5.4031e-06	4.05359e-05	0.640313	0.640313	0.303051	0.0676497	0.184653
Ezr	911	2.06805e-08	2.41597e-07	0.543904	0.303576	0.543904	0.386833	-0.174933
Rnf10	913	3.92841e-06	3.0284e-05	0.440152	-0.237662	0.388291	0.312517	0.440152
Fmc1	915	2.12356e-08	2.47933e-07	0.487725	0.657229	0.487725	0.332648	-0.0573581
Iscu	921	4.14752e-08	4.59511e-07	0.476458	0.397671	0.476458	0.404306	0.440888
Vps36	921	2.22677e-08	2.58576e-07	0.483274	0.133461	0.483274	0.201733	0.212792
Hat1	923	2.3998e-08	2.77002e-07	0.443023	0.109207	0.443023	0.326365	0.324587
Snrpd3	923	4.34565e-06	3.33202e-05	0.500508	0.321204	0.356559	0.057667	0.500508
Eftud2	925	6.43763e-06	4.74493e-05	0.498692	0.498692	0.22909	0.207694	0.10879
Eif4g2	931	4.70395e-06	3.5763e-05	0.517076	0.202738	0.115064	0.302827	0.517076
Fubp1	935	4.78699e-06	3.628e-05	0.468711	-0.289697	0.117111	-0.0629027	0.468711
Set	946	5.85824e-06	4.35444e-05	0.474551	-0.553099	0.220977	-0.00419609	0.474551
Eif4e	951	6.10376e-06	4.52127e-05	0.465902	-0.336406	0.244	0.355426	0.465902
Rdx	951	3.29872e-08	3.70789e-07	0.538179	0.145768	0.538179	0.448962	0.395208
Psma5	954	6.19537e-06	4.5786e-05	0.465064	-0.211542	0.240669	0.220668	0.465064
Cd164	966	6.87764e-06	5.04039e-05	0.464629	0.0879002	-0.130575	0.181531	0.464629
Tab2	974	1.07558e-05	7.61663e-05	0.66589	0.66589	0.320443	0.174967	-0.183193
Snrnp40	977	5.14049e-08	5.60836e-07	0.453923	-0.214409	0.453923	0.171396	0.421284
Akt1s1	977	8.18045e-06	5.92323e-05	0.442379	-0.287165	0.127896	0.32826	0.442379
Copa	980	1.01135e-05	7.19609e-05	0.63975	0.63975	0.216763	0.346475	0.298347
Etf1	982	6.31576e-08	6.8327e-07	0.494774	0.169104	0.494774	0.264429	0.435947
Arf6	990	6.79503e-08	7.31431e-07	0.500541	0.018839	0.500541	0.420473	0.135258
Ccdc12	994	7.41334e-08	7.94004e-07	0.469259	0.0802902	0.469259	0.105598	-0.0612044
Tecr	1002	2.47707e-05	0.000162814	0.492533	0.279695	0.371521	0.492533	0.208548
Etfb	1013	1.15314e-07	1.19273e-06	0.489847	0.555954	0.489847	0.44708	0.383206
Ly6e	1015	1.12957e-07	1.17101e-06	0.549748	0.16665	0.549748	-0.398447	-1.58083
Aprt	1017	1.19572e-05	8.38433e-05	0.446837	-0.270142	0.0502275	-0.11786	0.446837
Polr2j	1018	1.19782e-05	8.39602e-05	0.453402	0.351911	0.37256	0.403459	0.453402
Cct6a	1023	1.22547e-05	8.57121e-05	0.462545	-0.342988	0.306323	-0.0554931	0.462545
Eif3a	1027	1.40756e-07	1.43894e-06	0.522476	0.171594	0.522476	0.337449	0.209903
Ube2i	1037	1.43908e-05	9.9321e-05	0.447643	-0.366302	0.22932	0.131996	0.447643
2310036O22Rik	1039	1.45684e-05	0.000100368	0.463139	0.169326	0.195604	0.367153	0.463139
Lsm8	1043	1.51071e-05	0.000103635	0.473516	-0.369213	0.290526	0.0931441	0.473516
Papola	1045	1.51755e-05	0.000104031	0.453599	-0.297692	0.125308	-0.000684672	0.453599
Ghitm	1045	1.85813e-07	1.86305e-06	0.448882	-0.157697	0.448882	0.246046	0.0871517
Psmb4	1050	1.54271e-05	0.000105589	0.460834	-0.323198	0.110701	0.0258581	0.460834
Maea	1051	1.54459e-05	0.000105659	0.440576	0.242138	0.0827644	0.383571	0.440576
Timm8b	1053	1.55907e-05	0.000106574	0.477469	0.0274135	0.260294	0.273711	0.477469
Lamtor1	1055	1.57362e-05	0.000107493	0.452862	-0.0407159	0.147563	0.354729	0.452862
Nfia	1057	1.59779e-05	0.00010896	0.454542	0.205847	0.0267524	0.333518	0.454542
Cox17	1057	2.17499e-07	2.14401e-06	0.443713	0.456065	0.443713	0.293735	0.355682
Gm15500	1070	4.23531e-05	0.000266932	0.455703	-0.0407856	0.359284	0.455703	0.409405
Polr2k	1070	2.69222e-07	2.60598e-06	0.466164	0.316303	0.466164	0.306607	0.286838
Metap2	1076	1.43078e-06	1.20166e-05	0.44379	0.447855	0.44379	0.197359	0.443856
Psmb2	1081	1.42251e-05	9.8318e-05	0.456091	0.0271508	0.372603	0.155765	0.456091
Psmb5	1104	2.53213e-05	0.00016615	0.483536	-0.0054018	0.313812	0.256258	0.483536
Arpc1a	1116	1.02146e-06	8.82966e-06	0.467709	0.342248	0.467709	0.324325	0.439627
Stmn1	1119	2.92922e-05	0.000190011	0.569294	-0.583353	0.292763	0.000378672	0.569294
Ndufc1	1123	4.83474e-07	4.45012e-06	0.455473	0.106238	0.455473	0.176242	0.317584
Idh3g	1125	4.84875e-07	4.45878e-06	0.454973	0.0501464	0.454973	0.33383	0.211457
Jup	1133	5.48477e-07	5.00787e-06	0.442069	0.472634	0.442069	0.208806	-0.499191
Prmt1	1137	3.53129e-05	0.000225654	0.445715	-0.662502	0.212254	-0.180498	0.445715
Srsf6	1139	3.56985e-05	0.000227967	0.446718	-0.0856226	0.188154	0.248651	0.446718
Ywhab	1147	3.79597e-05	0.000241529	0.439833	-0.579592	-0.170818	0.0195186	0.439833
Atp5l	1152	7.01746e-07	6.2738e-06	0.475335	0.348612	0.475335	-0.0477598	-0.186127
Eif3c	1159	7.62676e-07	6.77463e-06	0.461547	0.547583	0.461547	0.326259	0.302
Sdhb	1160	7.67553e-07	6.80855e-06	0.474937	0.0687533	0.474937	-0.0227316	0.193968
Eif4b	1188	9.94666e-07	8.60188e-06	0.443118	0.332832	0.443118	0.191664	0.281144
Rps16-ps2	1191	5.47212e-05	0.00033675	0.438029	0.655913	0.124371	0.27593	0.438029
Cald1	1206	6.18393e-05	0.000376001	0.573344	-0.475915	-1.36298	0.438918	0.573344
Nap1l1	1222	1.51511e-06	1.26605e-05	0.46985	-0.368507	0.46985	-0.0121973	0.381444
Map2k2	1226	1.62549e-06	1.34952e-05	0.471972	0.128098	0.471972	0.369565	0.29679
Hmgb3	1255	9.09599e-05	0.000534386	0.459715	-0.94024	0.0332591	-0.016073	0.459715
Mt1	1258	9.4966e-05	0.00055623	0.492707	0.0780995	0.0381386	-0.650759	0.492707
Polr2f	1272	2.5482e-06	2.04184e-05	0.447418	-0.34312	0.447418	0.0928208	0.129736
Ndufb2	1311	3.53283e-06	2.74758e-05	0.441809	-0.0143992	0.441809	0.195405	0.090521
mt-Nd5	1328	4.65609e-06	3.5427e-05	0.441765	0.281758	0.441765	0.227728	0.0304317
Arpc1b	1347	5.82301e-06	4.32993e-05	0.441735	0.085611	0.441735	-0.0606892	-0.401693
mt-Nd1	1359	7.04048e-06	5.14857e-05	0.482774	0.594562	0.482774	-0.0958117	-0.337732
Rab22a	1361	0.000245957	0.00130845	0.454094	0.454094	0.23185	0.093863	0.205838
Tgif1	1424	0.000364652	0.00186983	0.755893	0.755893	0.302409	-0.690159	-1.09151
Ttc14	1472	0.00048572	0.0024131	0.563846	0.563846	0.119466	0.119821	0.20837
Nr4a1	1483	0.000360489	0.00185193	0.485818	-0.108871	-0.241557	-0.27877	0.485818
Zfand6	1537	0.000656245	0.00314851	0.855657	0.855657	0.123897	0.28809	-0.251629
Cyhr1	1539	0.00066007	0.00316136	0.504638	0.504638	0.152121	0.220376	0.0647874
Mkrn1	1556	0.000762839	0.00360088	0.739853	0.739853	0.20785	0.357355	0.130201
Hbb-bs	1696	0.00147589	0.00647749	0.468922	0.468922	-0.125926	-0.103458	-0.059976

## Sheet: Luminal duct
					logFC relative to
Gene_name	Top	p.value	FDR	summary.logFC	End_bud	Myoepithelial	Basal_duct	Proacinal
Cldn3	1	5.93542e-85	3.82063e-81	2.94513	2.73758	3.02889	2.94513	0.690586
Cxcl17	1	6.63512e-49	7.11838e-46	2.79298	2.79298	2.79298	2.46612	2.70939
Anxa1	1	2.02202e-169	3.90472e-165	4.83993	4.17933	4.83993	2.83845	2.51668
Wfdc18	2	1.17535e-47	1.08082e-44	5.01295	5.01295	4.91424	3.62128	3.28462
Krt7	2	1.58912e-81	7.67186e-78	4.25087	4.46848	4.25087	1.44723	4.06918
Krt18	2	1.52231e-155	1.46987e-151	4.96351	4.74468	4.96351	2.78686	1.31799
S100a11	3	1.55204e-75	4.99523e-72	1.65718	1.53541	1.05023	0.227806	1.65718
Nupr1	3	2.09944e-46	1.68926e-43	3.98518	3.98518	3.94254	2.31379	3.51227
Krt19	3	1.02905e-54	1.41942e-51	2.88643	2.8615	2.88643	2.73928	1.9715
Tfcp2l1	4	1.67604e-73	4.62372e-70	3.25447	3.20684	3.25447	0.511544	3.03258
Cyp2f2	4	1.26822e-46	1.11321e-43	2.90112	2.90112	2.89471	2.23683	2.80594
Atp1b1	5	1.61803e-77	6.24916e-74	3.17755	2.93446	3.17755	1.26754	1.81321
Lgals3	5	3.64922e-42	2.43e-39	2.31717	2.31717	2.29772	1.99628	1.87399
Krt8	5	1.69261e-69	4.08575e-66	2.72643	3.27054	2.72643	2.33778	1.06246
Malat1	5	1.28105e-68	2.7487e-65	2.2078	2.185	1.30605	0.975481	2.2078
Gsta4	6	1.18908e-49	1.35073e-46	2.15193	1.62463	1.06334	0.842879	2.15193
Cldn4	7	8.33589e-57	1.23826e-53	2.43339	2.47707	2.43339	1.44414	2.04226
Plet1	7	4.21807e-64	7.40501e-61	2.67618	2.30444	2.67618	1.89392	0.765344
Wfdc2	8	1.45028e-66	2.80064e-63	2.95195	2.28232	2.95195	0.889446	1.1556
Ppp1r1b	8	5.62178e-32	2.93411e-29	1.58033	1.58033	1.55369	1.53535	0.506339
Cldn7	9	5.51417e-60	8.87367e-57	2.26292	1.45562	2.26292	1.70304	0.215102
Cdo1	9	1.61239e-30	7.59435e-28	1.76507	1.76507	1.69511	0.579489	1.59444
Hspb1	10	3.39614e-44	2.62332e-41	2.32931	1.02476	0.704748	0.239474	2.32931
Tacstd2	11	9.12077e-25	2.66865e-22	1.48829	1.48829	1.47444	0.788506	1.44325
Itm2b	11	1.06654e-43	7.92152e-41	1.37322	1.01582	0.779203	0.302458	1.37322
Atp6v1b1	12	1.57919e-24	4.55159e-22	1.08718	1.08718	1.06303	0.848182	1.00731
Tagln2	13	5.43407e-52	6.80505e-49	2.18295	1.56564	2.18295	0.207017	0.522858
Chchd10	13	3.82485e-48	3.88746e-45	2.46359	2.49651	2.46359	1.84843	0.475156
Atf3	14	5.63828e-52	6.80505e-49	3.1844	2.95272	3.1844	0.436798	1.85443
Hopx	14	8.58873e-24	2.36939e-21	1.11183	1.11183	1.09015	1.06368	0.879321
Sorbs2	14	1.96158e-29	8.80931e-27	1.38173	1.27844	1.38173	1.33919	0.495681
Klf6	14	1.11314e-40	7.16527e-38	2.16621	2.58399	2.16621	1.14313	1.96813
Cracr2b	15	2.34379e-27	8.87471e-25	1.30111	1.12954	1.30111	1.19866	0.0505218
Foxq1	15	9.80001e-43	6.75886e-40	2.16192	2.03141	2.16192	1.4615	1.67795
Trim2	16	2.95704e-27	1.09814e-24	1.29751	1.28431	1.29751	0.755331	0.740879
Ehf	17	6.25227e-48	6.03688e-45	1.88892	1.9611	1.88892	0.868287	0.430944
Cyr61	17	1.66677e-34	1.00585e-31	2.24417	1.6344	0.368689	-0.224464	2.24417
Elovl7	17	4.75491e-37	2.962e-34	1.84431	1.76644	1.84431	1.17589	1.70262
Cldn6	18	1.1014e-19	2.47316e-17	0.962762	0.962762	0.933513	0.787819	0.767809
Ctsh	19	1.94964e-20	4.59141e-18	1.09605	1.01865	0.895346	1.09605	0.431675
Sox4	19	1.20076e-33	6.81995e-31	1.77522	1.10075	0.4222	0.568816	1.77522
Ly6e	19	1.42095e-46	1.19304e-43	2.13058	1.74748	2.13058	1.18238	1.58083
Smagp	19	7.1256e-20	1.63813e-17	0.807839	0.807839	0.807839	0.693108	0.520985
Tspan13	20	7.81012e-22	1.88527e-19	1.27093	0.812933	1.27093	1.24029	-0.583822
Clu	20	1.56643e-19	3.3988e-17	1.09153	1.09153	1.02088	0.96026	0.960872
Ikzf2	21	4.01137e-19	8.2408e-17	0.880668	0.880668	0.736364	0.249261	0.721069
Krt23	21	3.41267e-19	7.16326e-17	1.17744	0.409911	0.272223	1.17744	0.162846
Atp1a1	22	5.95319e-43	4.25785e-40	2.09806	2.02776	2.09806	1.17855	1.4722
Runx1	22	3.58135e-31	1.77332e-28	1.54286	1.69527	1.54286	0.637749	1.46888
Ccnd1	23	5.04928e-18	9.84288e-16	1.19535	0.713945	0.544998	1.19535	-0.949821
Tspan8	23	9.35771e-19	1.90218e-16	1.0335	1.0335	1.0335	0.829974	1.03097
Nrep	23	3.78021e-30	1.73809e-27	1.47555	0.829209	0.527049	0.738043	1.47555
Cystm1	24	7.08727e-22	1.73243e-19	1.17053	1.13755	1.17053	1.05814	0.808337
Esp18	24	3.07365e-18	6.11911e-16	1.63637	1.63637	1.63637	1.0653	1.6142
Sulf2	25	5.3039e-17	9.39667e-15	0.791438	0.791438	0.741099	0.294439	0.688406
mt-Rnr2	25	2.51345e-29	1.0786e-26	1.37368	2.03316	1.28474	0.847382	1.37368
Taldo1	26	1.14891e-31	5.83856e-29	1.50688	1.08646	1.50688	1.13329	0.467384
Perp	26	6.25581e-29	2.62622e-26	1.23495	0.400796	-0.160959	-0.0531719	1.23495
Acsl5	26	2.13667e-29	9.37754e-27	1.33424	1.37067	1.33424	0.85615	0.762532
Mpped2	27	1.94823e-16	3.2715e-14	0.698467	0.698467	0.632038	0.164549	0.437758
Barx2	27	7.76462e-29	3.19027e-26	1.50059	1.17894	1.50059	0.665173	1.42607
Epcam	27	3.99677e-34	2.33884e-31	1.44513	1.18181	1.44513	0.739451	0.245041
Lrrfip1	28	1.34484e-16	2.27809e-14	0.841935	0.846266	0.795124	0.841935	0.272745
Jund	28	1.27406e-33	7.02956e-31	1.651	1.61303	1.651	0.655728	0.709646
Hbegf	28	3.47054e-28	1.36775e-25	1.60911	1.51857	1.60911	1.08731	1.39849
Ppargc1a	29	5.66296e-16	9.18971e-14	0.927645	0.927645	0.892118	0.450505	0.787648
Aldoc	29	2.30652e-16	3.83976e-14	0.94153	0.205002	0.268282	0.94153	-0.645476
Klf5	29	7.69526e-33	4.12786e-30	1.70004	1.71251	1.70004	0.398059	0.943426
Rab25	30	1.975e-28	7.94568e-26	1.28407	1.08966	1.28407	0.992023	-0.108846
Clmn	30	8.12345e-16	1.28584e-13	0.655078	0.655078	0.41733	0.36848	0.348171
Tsc22d1	30	2.12397e-27	8.20321e-25	1.08044	0.831718	0.691639	0.297158	1.08044
Jun	31	4.98518e-27	1.81639e-24	1.437	2.28362	1.53852	0.237447	1.437
Cdkn1a	31	5.06615e-15	7.14105e-13	1.20616	1.20616	1.04735	0.57937	1.04247
Neat1	31	6.00717e-31	2.90011e-28	1.89586	2.09125	1.89586	1.37116	0.414918
S100a10	32	5.88485e-27	2.10449e-24	1.35469	0.142256	-0.192995	-0.764077	1.35469
Fgfbp1	33	3.35207e-19	7.11338e-17	1.22773	1.3397	1.22773	0.207156	0.812889
Spint2	34	5.55973e-18	1.06301e-15	0.85647	0.989171	0.85647	0.905693	0.138577
Tmprss2	34	1.35508e-14	1.81722e-12	0.707671	0.707671	0.700693	0.683099	0.546566
Ddah2	34	1.9293e-26	6.65298e-24	1.24602	1.68466	1.02048	0.644421	1.24602
Pdgfa	35	2.42694e-26	8.08045e-24	1.27914	-0.547123	-1.21123	-0.877102	1.27914
Hp	35	1.96668e-14	2.58358e-12	0.763026	0.763026	0.763026	0.668817	0.742007
Crip2	35	1.63237e-15	2.4821e-13	1.22261	-0.328811	0.0431492	1.22261	-1.29446
Anxa3	36	6.27623e-26	2.05424e-23	1.4426	0.909522	0.823582	0.693199	1.4426
Ocln	36	4.95497e-14	6.25395e-12	0.608457	0.608457	0.585531	0.552378	0.385381
Wnt4	37	6.7841e-26	2.18346e-23	1.41771	1.14698	1.01019	0.173134	1.41771
Ahnak	37	6.55186e-14	8.16277e-12	1.205	1.205	0.899077	0.13639	0.825662
Cd24a	38	6.59746e-15	9.03571e-13	0.786227	0.51778	0.53713	0.786227	-0.0295074
Chd3	38	1.84424e-25	5.74423e-23	1.2046	1.34459	1.04852	0.296658	1.2046
Pkp2	38	2.18952e-13	2.60999e-11	0.598292	0.598292	0.584248	0.533433	0.309024
Vamp8	39	2.6012e-25	7.84872e-23	1.01878	0.969727	0.828189	0.488424	1.01878
Aldh1a3	39	2.2034e-13	2.61042e-11	0.618088	0.618088	0.581578	0.505454	0.526861
Dusp8	40	3.03515e-13	3.50968e-11	0.599656	0.599656	0.54588	0.257211	0.302772
Timp3	41	5.46621e-24	1.52983e-21	1.62315	1.09619	1.16192	0.997804	1.62315
Cldn8	41	1.04305e-14	1.40856e-12	0.870836	1.00157	0.870836	0.129947	0.716169
Cgn	42	1.96371e-15	2.93963e-13	0.684032	0.628718	0.684032	0.649894	0.345734
Zfp36l1	42	9.53028e-24	2.5921e-21	1.12547	1.32221	1.04008	0.679463	1.12547
Lrrc26	43	3.31009e-22	8.30145e-20	0.999281	0.91472	0.999281	0.793826	0.285981
Cox4i1	43	1.30116e-26	4.56848e-24	0.69315	0.656432	0.69315	0.360404	0.501779
Actr2	43	9.2241e-13	1.01208e-10	0.571714	0.571714	0.208439	0.264179	0.0395294
Pmm1	44	7.03687e-18	1.31931e-15	0.891136	0.923927	0.891136	0.617371	0.381286
Chmp2b	44	2.56162e-23	6.68479e-21	1.19145	0.705429	0.632673	0.69005	1.19145
Tnfrsf12a	44	2.19993e-26	7.45313e-24	1.50233	1.13544	1.50233	0.386312	0.851154
Crb3	45	1.37635e-15	2.12629e-13	0.777271	0.817582	0.777271	0.67739	0.123226
Pdlim1	45	1.15713e-25	3.66318e-23	1.1963	1.12126	1.1963	0.116288	0.931691
Cat	46	8.17657e-23	2.0776e-20	1.39792	1.73156	1.39792	0.0486509	1.32572
Phlda1	46	2.20671e-25	6.7641e-23	1.61216	1.44924	1.61216	0.528399	0.406116
Grina	46	1.28257e-12	1.35343e-10	0.539406	0.539406	0.21251	0.230208	0.311509
Rhov	47	1.22291e-12	1.29756e-10	0.58998	0.58998	0.585882	0.550086	0.2774
Tspo	47	2.13606e-19	4.58328e-17	0.993713	0.761114	0.993713	0.838139	0.424643
Pkp4	48	1.10028e-23	2.95105e-21	1.13576	1.30697	1.13576	0.708559	0.699851
Btg1	48	6.06397e-25	1.80156e-22	1.36896	1.83697	1.36896	0.743324	0.66624
Gmds	49	1.85925e-24	5.27999e-22	1.24237	1.02822	1.24237	0.292884	0.687411
Tmbim6	49	1.93995e-12	2.01411e-10	0.854247	0.547751	0.752267	0.854247	0.164526
Dnajb4	50	2.88655e-12	2.89062e-10	0.536732	0.536732	0.143412	-0.158237	0.308128
Ldhb	50	4.85735e-20	1.13012e-17	1.02565	0.162657	0.126975	-0.0739042	1.02565
Aktip	50	2.53987e-12	2.5951e-10	0.649457	0.344811	0.592382	0.649457	0.243697
Rab17	51	3.47208e-22	8.59606e-20	1.02309	0.769311	1.02309	0.781424	0.496411
Map1lc3a	51	7.38662e-20	1.67815e-17	1.17674	0.173582	-0.133066	-1.36076	1.17674
Dclk1	51	3.34e-12	3.30763e-10	0.554144	0.554144	0.523401	0.320846	0.536575
Tpm1	52	1.26869e-19	2.78405e-17	0.985072	0.183567	-0.250149	0.803349	0.985072
Foxo3	52	3.51781e-12	3.44835e-10	0.503846	0.503846	0.358934	0.167422	0.203884
Gstt3	52	2.89844e-14	3.68236e-12	0.773258	0.766041	0.773258	0.730351	-0.347618
Elf5	53	3.12691e-12	3.11257e-10	0.586325	0.586325	0.529911	0.586325	-0.301491
Errfi1	53	3.86854e-19	8.03284e-17	1.16898	1.53912	1.25563	0.301132	1.16898
Atp11a	53	5.95799e-12	5.69578e-10	0.523537	0.523537	0.495993	0.242687	0.324224
Tgif1	53	1.27476e-23	3.37218e-21	1.39392	1.8474	1.39392	0.401351	1.09151
Fos	54	2.21052e-18	4.44659e-16	1.5643	1.40201	0.0139811	0.446014	1.5643
Tgfb2	55	1.1028e-11	9.99818e-10	0.591295	0.591295	0.54474	0.499692	0.495868
Palmd	55	1.15799e-12	1.23547e-10	0.652023	0.42034	0.652023	0.633929	-0.0626647
Hspb8	55	4.19189e-23	1.07933e-20	1.34476	1.47312	1.34476	0.650665	1.04228
Baiap2	56	9.84036e-17	1.71196e-14	0.919128	0.988733	0.919128	0.795199	0.583965
Bspry	57	3.32998e-15	4.72833e-13	0.696025	0.542115	0.696025	0.613035	0.208171
Myh14	57	1.21477e-11	1.09109e-09	0.499232	0.499232	0.429733	0.49107	0.3595
Ppl	58	1.51627e-11	1.35559e-09	0.479201	0.479201	0.449624	0.416093	0.382596
Thbs1	59	4.5858e-17	8.27629e-15	1.12117	0.793264	0.197141	0.876253	1.12117
Gm266	59	1.65125e-11	1.45604e-09	0.551917	0.551917	0.33013	0.118925	0.308554
Nkd2	60	7.4386e-17	1.30588e-14	0.921899	0.763711	0.770631	0.444019	0.921899
Crisp1	60	8.71271e-12	8.01196e-10	0.714587	0.714587	0.714587	0.174932	0.631778
Tmem171	61	9.84075e-12	9.00639e-10	0.526267	0.526267	0.526267	0.0436917	0.511608
Wls	62	2.94089e-16	4.85398e-14	0.880027	0.366648	0.0165898	-0.34502	0.880027
Dusp16	62	2.26958e-11	1.99217e-09	0.506142	0.506142	0.422131	0.269167	0.253647
9430076C15Rik	63	1.26962e-20	3.02687e-18	1.14559	1.07391	1.14559	0.387969	0.95207
Cd9	63	3.40503e-11	2.87138e-09	0.892654	0.335211	0.345288	0.892654	0.119492
Gadd45b	63	5.12338e-16	8.38454e-14	0.99444	0.76212	0.435168	0.134916	0.99444
Atp5d	64	1.23855e-19	2.74916e-17	0.772246	0.322971	0.772246	0.198797	0.120155
Syngr1	64	3.96926e-11	3.33262e-09	0.450411	0.450411	0.416503	0.373479	-0.019217
Nectin4	65	2.34592e-11	2.03148e-09	0.472632	0.363764	0.472632	0.464269	0.00245755
Mme	65	4.14391e-11	3.4642e-09	0.509881	0.509881	0.438328	0.240486	0.29289
Wnt5b	66	1.46371e-15	2.24331e-13	0.739468	0.646421	0.692265	0.268126	0.739468
Cmtm8	66	1.01522e-12	1.09525e-10	0.660769	0.268282	0.660769	0.629332	-0.672804
F2rl1	66	4.28105e-11	3.56342e-09	0.515267	0.515267	0.475799	-0.010367	0.279664
Pkp1	67	5.24264e-11	4.28986e-09	0.479779	0.479779	0.394058	0.0252495	0.278343
Cox7a2l	67	1.65283e-15	2.49358e-13	0.529728	0.109505	0.0479653	0.0723035	0.529728
Acss1	68	2.22123e-15	3.22512e-13	0.703337	0.648524	0.703337	0.591583	0.389028
Cbr2	68	1.9864e-15	2.95073e-13	1.20169	0.260178	0.333764	-0.713972	1.20169
Tmem55b	68	6.70851e-11	5.39784e-09	0.451309	0.451309	0.169597	0.223082	6.10986e-05
Cxcl16	70	2.24518e-15	3.23558e-13	0.780703	0.735893	0.745964	0.170851	0.780703
Alcam	70	3.28169e-15	4.69428e-13	0.971022	1.00127	0.440184	0.912613	0.971022
Rbm47	71	4.71595e-18	9.29283e-16	0.994667	0.835196	0.994667	0.457858	0.0873271
Fosb	71	2.04632e-15	3.01652e-13	1.10406	1.18264	1.12959	0.552197	1.10406
B4galnt1	71	1.02482e-10	8.11074e-09	0.472476	0.472476	0.453385	0.337154	0.194749
Glul	72	5.09703e-18	9.84288e-16	1.04426	0.950461	1.04426	0.493482	-0.0249354
Lgi2	72	1.03822e-10	8.18326e-09	0.612689	0.612689	0.591675	-0.301137	0.515734
Slc35f5	73	1.13551e-10	8.87764e-09	0.470866	0.470866	0.244706	0.215848	-0.154098
Dusp1	73	5.81313e-15	8.07607e-13	1.07966	0.974044	0.927202	0.421205	1.07966
Aldh1a7	73	3.61603e-10	2.66524e-08	0.734352	0.286523	0.0873886	0.734352	0.0933788
Klf4	74	1.64965e-14	2.19699e-12	1.13737	1.16733	1.14021	0.146351	1.13737
Bcl2l14	74	1.25501e-10	9.6942e-09	0.4938	0.4938	0.4938	0.4938	0.233377
Sypl	74	5.76385e-18	1.09123e-15	0.938143	0.911722	0.938143	0.569076	-0.148632
Edn1	74	2.01626e-17	3.67321e-15	1.09461	1.04947	1.09461	0.695415	0.800252
Eya2	75	1.69377e-14	2.24031e-12	0.700451	0.760467	0.563017	0.240123	0.700451
Cmas	75	5.32353e-10	3.85029e-08	0.719768	0.388502	0.600946	0.719768	-0.851722
Ckmt1	76	1.36371e-17	2.53217e-15	1.04854	1.07838	1.04854	0.803292	0.793719
Cryab	76	1.99223e-14	2.59946e-12	0.969693	0.311337	-0.558688	0.347581	0.969693
Maff	77	1.97879e-10	1.48686e-08	0.973771	0.973771	0.668827	-0.174283	0.603443
Itpr2	78	1.99563e-10	1.49371e-08	0.51688	0.51688	0.43841	0.360309	0.412876
Kcnk1	78	1.64587e-11	1.45604e-09	0.798263	0.588055	0.798263	0.780692	-0.0342878
Ceacam1	79	1.30733e-09	8.98431e-08	0.47284	0.215908	0.445623	0.47284	-0.444334
Cdh1	79	1.94217e-17	3.57192e-15	0.983141	1.04461	0.983141	0.648915	0.20836
Nipal2	79	2.76429e-11	2.3725e-09	0.608339	0.694229	0.608339	0.520804	0.296929
Muc1	80	1.19362e-10	9.29438e-09	0.46288	0.46288	0.46288	0.389675	0.459149
Nebl	81	4.70679e-11	3.86778e-09	0.534801	0.449191	0.540471	0.518183	0.534801
Tmem141	82	1.92626e-13	2.32488e-11	0.789283	0.691141	0.599669	0.145651	0.789283
Gdpd1	82	1.04245e-11	9.49564e-10	0.658788	0.34053	0.658788	0.60625	-0.414228
mt-Nd1	82	4.74564e-17	8.48548e-15	0.820506	0.932293	0.820506	0.24192	0.337732
Stk39	83	2.25858e-09	1.49368e-07	0.584947	0.421285	0.43825	0.584947	-0.519537
Cebpd	83	2.24142e-13	2.63928e-11	0.98415	1.46111	0.525651	0.010884	0.98415
Tax1bp3	84	2.58026e-13	3.00165e-11	0.864634	0.93677	0.659872	0.385932	0.864634
Ncald	84	4.204e-10	3.06353e-08	0.542226	0.542226	0.531314	0.510019	-0.0309806
Cox6b1	85	1.0938e-16	1.88593e-14	0.649544	0.494585	0.649544	0.268045	0.15876
Rnh1	85	3.12375e-09	1.99744e-07	0.782976	0.592645	0.612152	0.782976	0.52274
Atp6v1f	86	3.53766e-13	4.06641e-11	0.767571	0.300959	0.820451	0.714041	0.767571
Capg	86	1.35627e-15	2.11217e-13	0.890686	0.978596	0.890686	0.492154	0.784312
Slc9a3r1	86	1.24265e-16	2.12362e-14	0.9228	0.588726	0.9228	0.609123	-0.169999
Arl4c	87	4.19844e-13	4.7974e-11	0.699341	0.497076	0.309936	0.268723	0.699341
Bex4	88	5.62461e-09	3.3837e-07	0.628722	0.0205372	0.500424	0.628722	-0.758607
Pglyrp1	89	2.19894e-15	3.21695e-13	0.785631	0.766005	0.785631	0.606005	-1.16944
Cox8a	89	5.7137e-16	9.19476e-14	0.558567	0.589594	0.558567	0.257289	-0.0872667
Pdgfc	90	1.2936e-12	1.35765e-10	0.720106	-0.149269	-0.589594	-0.348059	0.720106
Atp6v0e	90	8.06115e-16	1.28584e-13	1.02153	0.619749	1.02153	0.748369	0.378434
2810474O19Rik	91	6.66898e-13	7.48749e-11	0.92851	0.781225	0.92851	0.240861	0.880649
Syne4	91	3.82258e-09	2.40449e-07	0.618144	0.618144	0.468248	0.519115	-0.190802
Frk	91	7.38439e-10	5.22344e-08	0.443162	0.443162	0.322034	0.256313	0.327779
Atp5j	91	9.48339e-16	1.48889e-13	0.709948	0.367616	0.709948	0.280354	-0.0889251
Sostdc1	92	2.55677e-12	2.59862e-10	0.820336	-0.704508	-2.01672	-1.10697	0.820336
Myl12a	93	2.74445e-12	2.77477e-10	0.681637	-0.0629622	-0.48963	-0.077562	0.681637
Serpinh1	94	2.88897e-12	2.89062e-10	0.76523	-0.571933	-1.50464	-0.553284	0.76523
Pla2g16	95	1.87676e-09	1.24973e-07	0.495045	0.237884	0.495045	0.483189	-0.340344
Pbxip1	97	2.48897e-13	2.913e-11	0.763579	0.726336	0.763579	0.628817	0.545314
Acadm	97	2.27404e-12	2.33586e-10	0.722006	0.872399	0.764935	0.660311	0.722006
Spint1	98	2.30175e-11	2.01127e-09	0.688435	0.826148	0.688435	0.621734	0.420685
Metrnl	100	1.59491e-13	1.94932e-11	0.667602	0.67845	0.667602	0.538508	0.60856
Add3	101	6.34952e-12	6.04018e-10	0.66216	0.336218	0.473261	0.118908	0.66216
Mgst1	102	2.25617e-08	1.19367e-06	0.819271	0.131444	-0.201444	0.819271	-0.0701973
Gpx1	102	5.34869e-15	7.48468e-13	1.04053	0.719738	1.04053	0.188782	-0.136164
Adgrg6	102	6.70047e-12	6.34278e-10	0.612639	0.588003	0.58765	0.367848	0.612639
Fam84a	102	1.81317e-09	1.21156e-07	0.443861	0.443861	0.443861	0.353065	0.337215
Marcksl1	103	7.65226e-12	7.13878e-10	0.64668	-0.49769	-0.624808	-0.281412	0.64668
Gsto1	103	5.89029e-15	8.12481e-13	0.93274	0.70392	0.93274	0.401467	0.594204
Prdx5	104	8.09682e-12	7.5172e-10	0.779458	0.690232	0.35706	0.302123	0.779458
Jup	105	8.82406e-15	1.20001e-12	0.94126	0.971825	0.94126	0.707996	0.499191
Tubb2b	106	8.1639e-12	7.54321e-10	0.628176	0.593239	0.633984	0.379072	0.628176
Slc12a2	106	2.66109e-08	1.38887e-06	0.641264	0.0308553	0.00842243	0.641264	-0.34008
Atp6v0b	107	1.73161e-10	1.31134e-08	0.810584	0.635251	0.810584	0.74317	0.300258
Hspa9	108	2.05952e-14	2.66922e-12	0.942882	0.409165	0.942882	0.24657	-0.00499574
Chka	108	2.16894e-12	2.23981e-10	0.864997	0.697444	0.864997	0.71336	0.372493
Hes1	109	2.47068e-14	3.18075e-12	1.06117	0.830743	1.06117	0.616612	0.465629
Hebp1	111	2.89685e-14	3.68236e-12	0.782839	0.665952	0.782839	0.517261	0.542538
Endod1	111	8.9694e-13	9.89761e-11	0.69192	0.625452	0.69192	0.253075	0.628344
Atp6v1g1	114	6.08519e-10	4.3362e-08	0.642601	0.343701	0.642601	0.624023	-0.48172
Runx2	114	4.365e-11	3.6135e-09	0.507311	0.484388	0.44837	0.0658964	0.507311
Tmem59	115	4.37864e-11	3.6135e-09	0.706524	0.5968	0.234263	0.427628	0.706524
Elf3	116	6.41371e-14	8.04254e-12	0.844387	0.900237	0.844387	0.50165	0.59056
Mal2	118	7.78702e-14	9.59538e-12	0.721792	0.641894	0.721792	0.283127	0.468579
Ly6a	118	1.26652e-08	7.08921e-07	0.465995	0.465995	0.450007	0.354145	0.362085
Fosl2	119	1.21232e-11	1.09109e-09	0.669755	0.703162	0.669755	0.278471	0.523003
Clic1	119	7.80113e-14	9.59538e-12	0.936473	0.722775	0.936473	0.219735	-0.117451
Celf2	120	1.09604e-07	5.06354e-06	0.575986	0.518369	0.535789	0.575986	0.495491
Slc6a6	120	5.49072e-10	3.95639e-08	0.530021	0.597935	0.400773	0.0140364	0.530021
Ccnd3	120	5.97481e-11	4.85507e-09	0.759842	0.166726	0.419921	-0.0290546	0.759842
Shisa4	121	5.98367e-11	4.85507e-09	0.525863	0.487918	0.356081	0.31476	0.525863
Smim22	121	1.06735e-07	4.95472e-06	0.452561	0.346292	0.433901	0.452561	-0.262716
Plpp2	122	1.58481e-07	7.20102e-06	0.602312	-0.111678	0.314217	0.602312	-0.572297
Pdlim5	123	9.73136e-13	1.05574e-10	0.777722	0.848393	0.777722	0.618613	0.314459
Cyba	123	7.76672e-11	6.22336e-09	0.678733	0.389988	0.625125	0.212708	0.678733
Igfbp5	125	1.52349e-10	1.16747e-08	0.759624	-0.804389	-2.30477	-1.88183	0.759624
Gpx8	126	1.69603e-10	1.28945e-08	0.577712	0.0776951	-0.317807	-0.199342	0.577712
Litaf	126	1.8996e-13	2.30712e-11	0.813009	0.724252	0.813009	-0.00970057	0.307114
Pon2	127	2.09108e-13	2.50813e-11	0.788318	0.744549	0.788318	0.334256	-0.152904
Egln3	127	2.49399e-07	1.08716e-05	0.469543	0.314588	0.408378	0.469543	0.25015
Ltbp1	127	1.91494e-10	1.44451e-08	0.562102	0.483084	0.494248	0.0849006	0.562102
Ube2b	128	2.14271e-10	1.5976e-08	0.576152	0.283681	0.309854	0.372948	0.576152
Pttg1ip	129	3.03815e-10	2.25653e-08	0.650722	0.464805	0.532766	0.204961	0.650722
Dcaf4	129	3.45165e-08	1.77274e-06	0.646168	0.646168	0.393468	0.46283	-0.0686868
Adam15	130	1.62247e-11	1.44384e-09	0.60517	0.664017	0.60517	0.399349	0.546419
Clcn3	130	1.35396e-09	9.27174e-08	0.54708	0.497884	0.54708	0.486728	0.105914
Gm16136	131	3.01164e-07	1.27819e-05	0.632198	0.654867	0.524864	0.632198	0.124741
Mapk13	132	5.29299e-13	6.01252e-11	0.786647	0.742993	0.786647	0.378466	0.491537
Crabp2	133	6.35376e-13	7.17529e-11	0.716095	0.715449	0.716095	-0.409109	0.2496
Carkd	133	3.07119e-07	1.30061e-05	0.66204	0.371495	0.547633	0.66204	0.188067
Iqgap1	134	6.90698e-13	7.70987e-11	0.87457	1.01241	0.87457	0.59179	0.500624
Bex1	134	5.77164e-12	5.54508e-10	0.752147	0.506715	0.752147	0.59669	-0.321859
Arpc1b	135	8.04694e-13	8.93071e-11	0.843428	0.487304	0.843428	0.341004	0.401693
Nfe2l3	135	1.69289e-10	1.28945e-08	0.447717	0.371175	0.447717	0.28704	0.426851
App	138	9.27092e-10	6.53397e-08	0.689321	-0.234287	-0.363642	-0.327863	0.689321
Sat1	138	9.56955e-13	1.04405e-10	0.880072	0.661008	0.880072	0.498047	0.110294
Acsf2	139	7.43251e-09	4.35719e-07	0.49865	0.48646	0.49865	0.454203	0.468377
Ubb	141	1.27748e-09	8.81052e-08	0.542697	0.0846072	-0.0392625	-0.00049026	0.542697
Atp6v1a	142	1.14714e-12	1.2307e-10	0.769337	0.557061	0.769337	0.39503	0.347769
Nfkbia	143	5.55944e-12	5.36792e-10	1.09637	1.10141	1.09637	-0.383371	0.863579
Anxa2	144	1.50552e-12	1.57152e-10	0.949511	0.990407	0.949511	-0.217373	0.739883
Marchf6	144	1.21754e-07	5.59809e-06	0.529115	0.529115	0.396367	0.132827	0.138462
Son	144	1.7016e-09	1.14493e-07	0.667074	0.622285	0.168579	0.0683083	0.667074
Akap13	146	3.74148e-12	3.64908e-10	0.657546	0.703534	0.657546	0.513995	0.47489
Slc15a2	147	2.39432e-09	1.57804e-07	0.550442	0.471744	0.0659024	0.323911	0.550442
Dsc2	148	2.42315e-09	1.59161e-07	0.468507	0.481956	0.391947	0.000413351	0.468507
Nfe2l2	149	2.49581e-09	1.62884e-07	0.626804	0.662301	0.378215	0.322895	0.626804
Mien1	149	4.64021e-12	4.50287e-10	0.837805	0.72636	0.837805	0.476145	-0.392943
Cd82	151	1.29038e-08	7.18115e-07	0.455959	0.47162	0.455959	0.415893	-0.0195878
Gtf2i	151	3.06885e-09	1.96886e-07	0.667507	0.331304	0.612018	0.424219	0.667507
Uhrf1bp1l	152	3.32737e-09	2.11364e-07	0.487833	0.57325	0.487888	0.28908	0.487833
Shisa5	153	3.68936e-09	2.32827e-07	0.541989	0.334144	0.330224	0.254703	0.541989
Pik3r1	154	4.19565e-08	2.121e-06	0.606533	0.817597	0.434506	0.644811	0.606533
Tjp2	154	7.05477e-12	6.64559e-10	0.590367	0.597901	0.590367	0.392342	0.195591
Pgrmc1	154	4.08799e-09	2.54655e-07	0.70769	0.191437	0.320099	-0.0575108	0.70769
Smim5	155	9.62722e-10	6.76041e-08	0.454418	0.392046	0.454418	0.379649	0.401371
Ier3	155	4.72848e-09	2.90801e-07	0.80127	1.17038	0.352485	0.041118	0.80127
Pgap2	156	1.35528e-06	4.91952e-05	0.516645	0.591501	0.480417	0.516645	0.270659
Cyb5r3	156	7.64385e-12	7.13878e-10	0.825734	0.393371	0.825734	0.533224	0.594253
Cdc42ep3	156	2.51356e-09	1.62884e-07	0.544956	0.57992	0.544956	0.101074	0.528906
Zfand5	157	9.73545e-10	6.81164e-08	0.826786	0.677962	0.826786	0.719395	0.512763
Ttc28	158	5.46739e-09	3.32015e-07	0.444169	0.155787	0.0185445	0.114798	0.444169
Eps8l2	159	5.94844e-09	3.5674e-07	0.516297	0.533777	0.514725	0.426147	0.516297
Fxyd2	159	2.31789e-07	1.01498e-05	0.582596	0.582596	0.560474	0.555122	0.578075
Por	160	7.05812e-09	4.15547e-07	0.49165	0.404537	0.403687	0.229134	0.49165
Tab2	160	2.35126e-07	1.02727e-05	0.849083	0.849083	0.503636	0.35816	0.183193
Abhd14b	161	1.89149e-08	1.01745e-06	0.474853	0.330655	0.474853	0.430895	-0.0348466
Nedd9	162	8.00271e-09	4.65483e-07	0.446348	0.367506	0.384799	0.31198	0.446348
Csnk1e	163	9.96691e-09	5.67761e-07	0.564469	0.386264	0.336075	0.287606	0.564469
Cab39	164	1.9785e-06	6.97205e-05	0.488721	0.39076	0.325107	0.488721	0.096165
Dbn1	164	1.05735e-08	5.98782e-07	0.43822	0.126753	0.0302708	-0.030249	0.43822
Tmsb4x	166	1.75825e-08	9.5644e-07	0.577278	0.493988	0.415547	0.118461	0.577278
Fam101b	167	1.81797e-08	9.83384e-07	0.488132	-0.125667	-0.0696667	-0.330932	0.488132
Map3k1	167	2.50886e-11	2.16288e-09	0.540604	0.476212	0.540604	0.316724	0.30743
Alad	169	2.81083e-11	2.40176e-09	0.774861	0.770174	0.774861	0.418497	0.286984
Cited2	169	3.89267e-07	1.61659e-05	0.659363	0.727019	0.659363	0.654025	0.584618
Fbxo32	169	2.03576e-08	1.08899e-06	0.464028	-0.275811	-0.861143	0.105077	0.464028
Rnd3	170	2.10099e-08	1.11769e-06	0.513479	0.540141	0.297817	0.00781285	0.513479
Sod2	170	3.15549e-11	2.67262e-09	0.844193	0.832812	0.844193	0.36771	0.119376
Mpc2	172	6.17703e-11	4.99099e-09	0.812719	1.30634	0.812719	0.149521	0.0286621
Id2	173	3.84529e-06	0.000127808	0.550231	-0.23342	0.0524971	0.550231	-0.884159
B2m	175	3.6782e-08	1.88408e-06	0.532617	-0.352826	-0.209674	-0.489606	0.532617
Cyc1	175	7.87588e-11	6.28475e-09	0.866818	0.388526	0.866818	0.236692	-0.212925
St14	176	8.9842e-11	7.13966e-09	0.67561	0.53112	0.67561	0.478076	0.345809
Pnpla2	177	2.53348e-07	1.09941e-05	0.438545	0.262762	0.438545	0.405338	0.118525
Egr1	178	4.75626e-08	2.35799e-06	0.786265	-0.094737	-0.75743	-0.305535	0.786265
Itgb4	179	5.23929e-08	2.57445e-06	0.521395	0.334669	0.27714	-0.378679	0.521395
1810011O10Rik	180	1.12655e-10	8.84339e-09	0.651778	0.674179	0.651778	0.0741856	0.417744
Tm9sf3	181	1.20371e-10	9.33524e-09	0.770427	0.245305	0.770427	0.494519	0.00991409
Pbx1	182	6.09011e-08	2.95493e-06	0.639083	0.451393	0.436208	0.204569	0.639083
Bace2	182	1.33911e-10	1.03026e-08	0.539215	0.392107	0.539215	0.38023	0.0376909
Klk1b9	183	9.00959e-07	3.43842e-05	0.440566	0.440566	0.432667	0.421524	0.440566
Trak1	184	1.16988e-07	5.39179e-06	0.497739	0.359879	0.497739	0.449459	0.388718
Crisp3	184	1.83458e-07	8.2511e-06	0.542129	0.542129	0.542129	0.499586	0.542129
Ptges	185	6.53757e-08	3.15602e-06	0.458664	0.0996426	0.248461	0.246403	0.458664
Ier5	187	2.18918e-08	1.16141e-06	0.676487	0.674357	0.676487	0.497818	0.610985
Kif1b	187	6.13219e-07	2.43159e-05	0.499336	0.499336	0.129704	0.0984187	-0.0348644
Acsl3	189	3.24737e-10	2.40268e-08	0.634798	0.500045	0.634798	0.34211	0.275166
Ypel3	189	7.55457e-08	3.60213e-06	0.527677	0.495585	0.188878	0.284612	0.527677
Aco2	192	3.92698e-10	2.87249e-08	0.779253	0.752043	0.779253	0.481869	0.124712
Mllt4	192	2.31133e-06	8.04217e-05	0.457182	0.21015	0.457182	0.449269	-0.00102754
Klf13	193	8.81164e-08	4.15028e-06	0.523299	0.714226	0.515148	0.127066	0.523299
Foxc1	193	4.62203e-10	3.35549e-08	0.720318	0.59722	0.720318	0.542569	0.51756
Adi1	196	1.64322e-09	1.10952e-07	0.61214	0.627979	0.61214	0.380062	0.508821
Cyb5a	196	5.80703e-10	4.15332e-08	0.790927	0.687754	0.790927	0.222825	0.0959446
Cbx6	199	2.10052e-07	9.26097e-06	0.462674	-0.21473	-0.136235	0.0859727	0.462674
Ctnnd1	200	9.55803e-08	4.46551e-06	0.586808	0.490573	0.586808	0.514175	0.331447
Hacd2	203	6.52014e-06	0.000202428	0.490969	0.331031	0.490969	0.494669	0.106308
Cd81	204	3.09592e-07	1.30821e-05	0.597788	0.410955	0.450293	0.1532	0.597788
Syngr2	204	1.4625e-09	9.97963e-08	0.629335	0.261922	0.629335	0.443795	-0.688079
Arrdc1	205	2.5043e-09	1.62884e-07	0.550327	0.511258	0.550327	0.428362	0.262086
Mif4gd	206	1.57799e-09	1.07287e-07	0.548604	0.500661	0.548604	0.398821	0.225581
Plk2	206	3.7059e-07	1.55238e-05	0.531679	0.67087	0.328291	0.40839	0.531679
Chmp4b	207	1.58338e-09	1.07287e-07	0.706169	0.376307	0.706169	0.503824	-0.0242198
Srsf5	207	4.0655e-07	1.68113e-05	0.485712	0.288664	0.383832	0.315363	0.485712
Fstl1	208	4.20007e-07	1.72937e-05	0.541445	-0.343581	-1.31165	0.000188346	0.541445
Ppdpf	209	4.28676e-07	1.76089e-05	0.543779	-0.191892	0.187342	-0.117787	0.543779
Tspan12	209	2.66943e-05	0.000707125	0.467399	0.409647	0.256658	0.467399	-0.156299
Prdx6	210	1.718e-09	1.15195e-07	0.745256	0.02216	0.745256	0.0284455	0.186275
Sptssb	210	4.80837e-07	1.95072e-05	0.48241	0.48241	0.48241	0.306268	0.48241
Rab15	211	1.02254e-06	3.8567e-05	0.553723	0.553723	0.405993	0.0507282	-0.138315
Tkt	212	3.68031e-06	0.000122939	0.577479	0.37169	0.577479	0.558982	-0.183369
0610040J01Rik	213	2.04956e-08	1.09334e-06	0.570048	0.558852	0.570048	0.457356	-0.392686
Zbtb20	213	5.16366e-07	2.08174e-05	0.510849	0.0820403	0.157787	0.376361	0.510849
Atp5b	214	2.22373e-09	1.47568e-07	0.497275	0.412279	0.497275	0.0816174	-0.169978
Wbp5	215	3.36535e-05	0.000861915	0.449296	0.102462	0.215973	0.449296	0.29875
Lpcat3	216	6.64553e-07	2.60308e-05	0.447185	0.614681	0.345806	0.278426	0.447185
Cox6c	216	2.97343e-09	1.914e-07	0.539886	0.939119	0.539886	0.0337942	0.084043
Ezr	217	1.65264e-08	9.01529e-07	0.718837	0.478509	0.718837	0.561767	0.174933
Aldoa	218	8.07685e-07	3.10701e-05	0.621289	0.15624	0.512618	0.00169755	0.621289
Cox7b	218	3.20788e-09	2.04447e-07	0.677194	0.217059	0.677194	0.0900564	-0.12185
Tuft1	219	3.34831e-09	2.11998e-07	0.458329	0.320458	0.458329	0.250918	0.221874
Cirbp	219	8.4959e-07	3.25524e-05	0.532218	0.048849	-0.466373	-0.0664147	0.532218
Chchd7	220	1.8648e-08	1.0059e-06	0.660238	0.673097	0.660238	0.515044	0.249727
Atp5g3	222	3.83934e-09	2.40719e-07	0.72035	0.299989	0.72035	0.215442	-0.28783
Mapk3	224	4.84404e-05	0.00115059	0.451963	-0.522647	0.237649	0.451963	-0.0431565
Snhg4	225	5.05051e-09	3.0864e-07	0.677353	0.229677	0.677353	0.26507	0.215812
Atp5f1	226	5.10482e-09	3.10975e-07	0.528926	0.211789	0.528926	0.21458	-0.169574
Sesn3	227	1.29469e-06	4.71731e-05	0.466668	0.331318	0.445914	0.0471374	0.466668
Gm42418	227	1.72335e-06	6.12884e-05	0.566474	0.768199	0.566474	0.512634	0.234554
Atp6v1d	228	5.62325e-05	0.00132044	0.517935	0.607383	0.41578	0.517935	0.201673
Car8	229	6.03242e-09	3.60656e-07	0.534889	0.527406	0.534889	0.173763	0.212851
Zfand6	229	2.90767e-05	0.000761872	1.10729	1.10729	0.375526	0.53972	0.251629
Dazap2	231	6.71025e-09	3.96274e-07	0.673108	0.668978	0.673108	0.268767	0.255265
Acaa2	237	8.85899e-09	5.09155e-07	0.640277	0.768193	0.640277	0.285342	0.34733
Ly6d	239	1.4388e-08	7.93849e-07	0.533867	0.427381	0.533867	0.133907	0.451867
Ppp1r15a	240	2.17214e-06	7.58519e-05	0.526831	0.406412	0.246324	0.115602	0.526831
Atp5o	243	1.32331e-08	7.32221e-07	0.583128	0.21773	0.583128	0.207073	-0.145487
Rcan1	243	5.66617e-08	2.76311e-06	0.473368	0.456334	0.473368	0.195632	0.398378
Cox6a1	245	1.44912e-08	7.97261e-07	0.584089	0.331324	0.584089	0.211947	-0.327465
Nedd4	245	3.08525e-06	0.000104525	0.505155	0.167291	-0.38851	-0.118666	0.505155
Pnrc1	250	4.387e-06	0.000142862	0.526584	0.838564	0.484348	-0.171074	0.526584
Nipbl	251	4.88431e-06	0.000156679	0.453208	0.244964	0.334652	0.189422	0.453208
Uqcr10	256	1.90438e-08	1.02154e-06	0.608236	-0.0993336	0.608236	0.21424	-0.431696
Psme1	259	6.81993e-06	0.000211396	0.498707	0.877512	0.464847	0.202947	0.498707
Rela	259	2.40597e-08	1.26599e-06	0.559281	0.670083	0.559281	0.101382	0.377433
Hsp90aa1	260	2.44849e-08	1.28486e-06	0.64664	-0.159081	0.64664	-0.060883	-0.0453793
Hspa1a	260	5.11953e-08	2.52202e-06	0.682445	0.458614	0.682445	0.387632	0.556824
Hmgn5	261	3.09715e-08	1.61211e-06	0.647662	0.0299018	0.647662	0.261913	-0.0660387
Fdx1	263	0.000125707	0.00261588	0.463337	0.472623	0.24577	0.463337	-0.133437
Ctnna1	263	2.87717e-06	9.76466e-05	0.565548	0.263323	0.565548	0.347298	0.484819
Klf3	264	8.06967e-06	0.000246727	0.439112	0.582002	0.343468	0.0754622	0.439112
Hipk1	266	1.58981e-05	0.000451483	0.440812	0.695883	0.440812	0.410577	0.361256
Uqcr11	267	3.81628e-08	1.94963e-06	0.590437	0.346652	0.590437	0.184973	-0.222253
Atp5l	268	4.00937e-08	2.0375e-06	0.661461	0.534738	0.661461	0.138367	0.186127
Btg2	269	9.30979e-06	0.000280908	0.687596	1.17137	0.362281	-0.200145	0.687596
mt-Nd2	270	4.1479e-08	2.10236e-06	0.516646	0.695959	0.516646	0.08744	0.347963
Peg3	271	1.0325e-05	0.000309125	0.550026	0.0665262	0.320413	-0.251672	0.550026
Irf2bp2	271	4.5185e-08	2.27231e-06	0.504464	0.586038	0.504464	0.371804	0.30227
Rgcc	273	4.6449e-08	2.32377e-06	0.738398	0.578679	0.738398	0.360697	-0.0809809
Suds3	275	4.9373e-08	2.43847e-06	0.592067	0.680838	0.592067	0.367261	0.181065
Rabac1	275	0.000165895	0.00329928	0.497636	0.481772	0.406477	0.497636	0.245214
Kmt2e	276	1.27574e-05	0.00037327	0.453938	0.653897	0.2073	0.278564	0.453938
Etv6	282	8.15165e-08	3.86773e-06	0.524109	0.431854	0.524109	0.342011	0.197272
Ormdl2	283	8.35939e-08	3.95056e-06	0.554768	0.422083	0.554768	0.411248	-0.350847
Gpi1	286	9.57341e-08	4.46551e-06	0.637064	0.227043	0.637064	0.375707	0.217793
Zfp36	287	2.05212e-05	0.000558965	0.521406	0.779926	0.138656	0.224745	0.521406
Tuba1a	292	2.32583e-05	0.000625546	0.515204	-1.32227	-1.43212	-0.73241	0.515204
Uqcrfs1	294	1.84155e-07	8.2511e-06	0.620387	0.0767365	0.620387	0.283177	-0.312529
Gnb2	296	1.99339e-07	8.86966e-06	0.56663	0.0346208	0.56663	0.293664	-0.409786
Ostf1	298	6.36918e-07	2.50499e-05	0.515857	0.498967	0.515857	0.412533	0.0903215
Ptprf	303	1.96942e-06	6.95275e-05	0.589962	0.542776	0.589962	0.481019	0.444837
Agps	304	2.83761e-07	1.21501e-05	0.442779	0.266725	0.442779	0.205184	0.114318
Lad1	305	2.85313e-07	1.21896e-05	0.449943	0.0679718	0.449943	0.248447	-0.0936468
Pdhb	309	4.29485e-07	1.76089e-05	0.569695	0.417736	0.569695	0.263841	0.173886
Idh3a	317	6.04535e-07	2.40705e-05	0.543251	-0.0506471	0.543251	0.101038	-0.104587
Esrp1	318	6.10973e-07	2.42767e-05	0.493009	0.420142	0.493009	0.353423	-0.128491
Mcl1	319	6.21347e-07	2.44874e-05	0.604106	0.560934	0.604106	0.323893	0.367876
Krt17	319	4.65296e-05	0.00111619	0.537286	-0.996954	-0.799662	-2.30428	0.537286
Sdhd	323	6.52751e-07	2.56205e-05	0.603388	0.432965	0.603388	0.319017	-0.0163918
Tmem238	324	7.05656e-07	2.75291e-05	0.483437	-0.104626	0.483437	0.254158	-0.785061
Lsr	326	0.000382432	0.0066116	0.453056	0.591766	0.395418	0.453056	0.161921
Tpd52	327	7.6987e-07	2.97339e-05	0.621088	0.740937	0.621088	0.334472	-0.418904
Fmc1	354	1.92135e-06	6.79547e-05	0.545083	0.714587	0.545083	0.390006	0.0573581
Cox5a	364	2.37509e-06	8.20926e-05	0.537787	-0.106153	0.537787	0.239656	-0.193885
Acot1	367	2.84946e-06	9.68767e-05	0.614164	0.953463	0.614164	-0.192317	0.392865
Ccnl1	372	0.000137666	0.00281916	0.447557	0.517294	0.249149	-0.260489	0.447557
Pomp	380	3.72902e-05	0.000941321	0.454809	0.141838	0.454809	0.379744	-0.251094
Ptp4a2	381	2.70968e-05	0.000716259	0.560737	0.340038	0.560737	-0.155353	0.449291
Sox9	385	3.94137e-06	0.000130552	0.556407	0.719857	0.556407	0.330999	-0.116061
Pycard	398	5.73374e-06	0.00018004	0.494188	0.487661	0.494188	0.0728846	0.290262
Ccdc12	402	6.88247e-06	0.000212993	0.530464	0.141495	0.530464	0.166803	0.0612044
Cycs	410	1.02845e-05	0.000308751	0.596504	0.10075	0.596504	0.222335	-0.33137
Ugp2	411	1.02965e-05	0.000308751	0.445356	0.285283	0.445356	0.182998	-0.413456
Ppp1r14b	418	1.21422e-05	0.000356892	0.504151	0.140276	0.504151	0.265728	-0.573735
Xist	421	0.000332661	0.00589654	0.768676	0.775173	-0.0315667	0.132219	0.768676
Ifrd1	423	1.29663e-05	0.000377664	0.556471	0.438333	0.556471	0.103167	0.0545886
Hdgf	425	1.32492e-05	0.000383017	0.569531	-0.0105439	0.569531	-0.154613	-0.39718
Emc6	438	1.75532e-05	0.000487725	0.516982	0.048382	0.516982	0.0667718	-0.398139
Clstn1	441	1.87123e-05	0.000516219	0.529808	0.372477	0.529808	-0.162018	0.13888
Idh2	454	2.6147e-05	0.000695488	0.53518	-0.333754	0.53518	0.386888	0.207042
Suclg1	469	3.39073e-05	0.000864555	0.522883	0.294747	0.522883	0.244869	-0.0752586
Ubald2	482	3.92913e-05	0.000978032	0.541858	0.562233	0.541858	0.106409	-0.262946
Ndufs7	493	4.61482e-05	0.0011098	0.512796	-0.12941	0.512796	0.103858	-0.24331
Snhg3	499	5.82397e-05	0.00135176	0.463128	-0.290935	0.463128	0.152071	-0.656141
Rtn3	504	6.16251e-05	0.0014235	0.504911	0.0768868	0.504911	0.313731	-0.266095
Gm15920	529	9.33072e-05	0.00202456	0.47779	0.478783	0.47779	0.342675	0.103504
Hmgb2	531	9.68567e-05	0.00209217	0.62871	-0.652341	0.62871	-0.142349	-0.636653
Cox14	535	0.000112706	0.00240228	0.451795	0.0636415	0.451795	0.329761	-0.0869109
Mrpl12	538	0.000113917	0.00242009	0.466967	0.146357	0.466967	0.0754705	-0.596542
Ppp1cb	547	0.000127831	0.00264866	0.472844	0.529701	0.472844	0.317023	0.0454729
Lmna	550	0.000132306	0.00272966	0.46518	0.555105	0.46518	-0.0847716	0.0799064
Wdr83os	564	0.00039589	0.00679559	0.461071	0.461071	0.178005	0.0763279	0.0322052
mt-Co1	569	0.000171677	0.00339329	0.503966	0.599441	0.503966	0.388645	0.0975105
Ctnnb1	591	0.000240453	0.00450814	0.463375	0.495738	0.463375	0.350638	0.269994
