# Supplementary material for: A cellular hierarchy of Notch and Kras signaling controls cell fate specification in the developing mouse salivary gland
Source: Dev Cell. Author manuscript; Available in PMC 2023 Aug 4. (PMC7614884; doi:10.1016/j.devcel.2022.12.009)
Supplement: Tables S5 [file EMS182036-supplement-Table_S5.xlsx]

## Sheet: Basal duct
	scaled normalised log2(UMI+1)
Gene_name	multipotent	bipotent_1	basal duct
Krt18	-1.10603	-1.10732	0.655201
Wfdc18	-0.712703	-0.673932	0.384427
Anxa1	-0.769124	-0.694988	0.14095
Wfdc2	-0.285246	-0.409742	0.245337
Foxq1	-0.372815	-0.36201	0.0964617
Ly6e	-0.361021	-0.407819	0.228728
Malat1	-0.374777	-0.239808	0.345076
Hspb1	-0.343582	-0.3606	0.335386
Cldn4	-0.373413	-0.367562	0.34349
Runx1	-0.329492	-0.30482	0.398585
S100a11	-0.42589	-0.357599	0.485878
Errfi1	-0.387782	-0.352129	0.49442
Klf6	-0.334042	-0.433225	0.471594
Ehf	-0.527989	-0.429591	0.475476
Klf5	-0.491453	-0.512118	0.372857
Plet1	-0.497301	-0.477414	0.163823
Alcam	-0.500237	-0.404366	0.303421
Id3	-0.24077	-0.202098	1.05892
Krt17	-0.218896	-0.0245108	1.002
Cbr2	-0.182538	-0.121351	0.739971
Map1lc3a	-0.299856	-0.273133	0.690005
Fst	-0.316894	-0.235861	0.773358
Atf3	-0.694979	-0.613491	1.03618
Igfbp5	-0.667354	-0.422557	1.04842
Tfcp2l1	-0.58073	-0.505698	1.21219
H19	-0.507833	-0.316774	0.849824
Phlda1	-0.399452	-0.487181	0.652176
Crabp2	-0.365026	-0.34013	0.698233
Cyr61	-0.456447	-0.318393	0.657711
Anxa2	-0.427454	-0.384246	0.615929
Jun	-0.614682	-0.560242	0.775592
Krt7	-0.607339	-0.570065	0.735081
Btg2	-0.54298	-0.404997	0.725393
Atp1b1	-0.558353	-0.504752	0.667563
Nupr1	-0.519063	-0.483617	0.570034
Ccnd2	1.0222	1.19355	0.23698
Dlk1	0.557343	0.648354	-1.33083
Sema3b	0.869846	0.547604	-0.744552
Fabp5	0.931804	0.758141	-0.410207
Eno1	0.864705	0.832469	-0.50339
Cdkn1c	0.631567	0.905851	-0.375218
Tuba1a	0.45882	0.627212	-0.357354
Nme1	0.604415	0.461336	-0.464355
Hspd1	0.581267	0.393635	-0.334943
Lyar	0.64636	0.399718	-0.360691
Ppa1	0.602919	0.458034	-0.329472
Pa2g4	0.624319	0.432803	-0.419748
Arhgdib	0.600974	0.544569	-0.38361
Gnai2	0.684969	0.525343	-0.434863
Sfrp1	0.529305	0.586472	-0.67115
Tinagl1	0.645245	0.628387	-0.575907
Ldha	0.687458	0.612604	-0.73399
Ccnd1	-0.0841123	-0.199796	-0.981749
Cd9	-0.0564716	-0.070282	-0.725779
Aldoc	-0.136624	-0.240857	-0.687521
Lmo4	0.362249	0.179117	-1.04692
Gpx2	0.35876	0.215681	-0.793287
Dcpp1	0.113448	0.222443	-0.943955
Fxyd3	-0.0566537	-0.00216978	-0.887412
Mgst1	0.0753334	-0.0291163	-0.755753
Crip2	0.0660696	0.0787005	-0.784379
Cd24a	0.0220157	-5.06689e-05	-0.457362
Krt23	-0.0697134	-0.0344771	-0.549286
Lcn2	0.0480395	-0.064361	-0.466181
Tuba1c	0.0640551	-0.0804059	-0.343234
Myl9	0.0955211	0.416649	-0.609005
Rexo2	0.279751	0.137843	-0.597969
Deb1	0.268135	0.139748	-0.572146
Rcn1	0.261277	0.282773	-0.625526
Emid1	0.328855	0.283925	-0.532997
Dag1	0.158865	0.209326	-0.403876
Rian	0.16344	0.183709	-0.536918
Pgp	0.37759	0.26226	-0.565272
Rrm2	0.383646	0.297895	-0.405835
Cct7	0.37759	0.265348	-0.435126
Higd1a	0.414372	0.290205	-0.447379
Mrpl17	0.366336	0.294721	-0.34977
Psat1	0.405656	0.331295	-0.404249
Srm	0.58359	0.27165	-0.529738
Tubb4b	0.451689	0.173479	-0.414625
Ddx39	0.497949	0.241781	-0.454303
Meg3	0.336148	0.445998	-0.440223
Col9a1	0.392419	0.429542	-0.578297
BC006965	0.383495	0.39022	-0.663211
Igfbp2	0.458351	0.456696	-0.588808
Tpi1	0.44941	0.325106	-0.661216
Etv5	0.497185	0.356006	-0.367855
Aldoa	0.4997	0.410174	-0.413632
Galk1	0.537496	0.364251	-0.399977
Slc25a4	0.535193	0.513018	-0.451749
Emb	0.532612	0.452567	-0.521592
Pkm	0.550882	0.487886	-0.467906
Pgam1	0.544678	0.418441	-0.472363
Ifitm3	0.678766	0.634589	-0.0932973
Hist1h2ap	0.721207	0.51119	0.0234312
Snrpa1	0.579685	0.374764	-0.236568
Manf	0.559498	0.319091	-0.390064
Ncl	0.609563	0.396787	-0.3378
Cacybp	0.561806	0.380383	-0.377125
Anp32b	0.543195	0.394735	-0.246252
Dctpp1	0.53751	0.355594	-0.214106
Set	0.576963	0.489419	-0.160291
Prmt1	0.563184	0.420057	-0.167851
Tmem158	0.478834	0.293775	-0.156941
Gcat	0.497785	0.322888	-0.205061
Pdia6	0.528712	0.387574	-0.136201
Hsp90aa1	0.539676	0.294232	-0.177437
Sdf2l1	0.426265	0.373663	-0.336824
Gapdh	0.419314	0.40524	-0.284632
Calr	0.443861	0.38462	-0.341363
Anp32a	0.436217	0.441678	-0.38316
Hsp90b1	0.498605	0.428887	-0.348482
Calm1	0.466394	0.464701	-0.227046
Fam162a	0.479099	0.434553	-0.241499
Mgp	0.39904	0.365813	-0.241389
Ppid	0.447385	0.301417	-0.368657
Psph	0.494536	0.386465	-0.258018
Mrpl20	0.513163	0.283366	-0.301904
Nhp2	0.460453	0.269383	-0.349244
Gnl3	0.467542	0.26528	-0.268775
Nolc1	0.479026	0.24441	-0.309508
Ifrd2	0.475956	0.269949	-0.315531
Eif2s1	0.459316	0.263526	-0.27236
Dkc1	0.446918	0.307629	-0.279543
Rcl1	0.426419	0.3475	-0.313949
Nop58	0.429981	0.294031	-0.285344
X1110008F13Rik	0.430799	0.271735	-0.32628
Eif5a	0.410276	0.308523	-0.319004
Etv4	0.434387	0.308496	-0.243913
Tomm22	0.425809	0.290872	-0.240412
Cct6a	0.418254	0.272471	-0.215331
Apex1	0.410135	0.274806	-0.236424
Srsf7	0.446568	0.270812	-0.248372
Tomm40	0.445648	0.227783	-0.297645
Rsl1d1	0.415382	0.255754	-0.295195
Hspe1	0.43579	0.323596	-0.124271
Hmga2	0.406165	0.338507	-0.0722591
Phgdh	0.400874	0.315284	0.00969177
Hras	0.43181	0.280671	-0.039585
Ptn	0.358753	0.358937	-0.164182
Tubb5	0.342014	0.386492	-0.0421611
Fscn1	0.414226	0.394049	-0.122777
Dtymk	0.43028	0.385466	-0.161396
Cks1b	0.465235	0.322303	-0.144926
X2810417H13Rik	0.501931	0.339346	-0.203231
Dut	0.44892	0.306099	-0.293984
C1qbp	0.465598	0.309468	-0.254828
Uchl3	0.421635	0.240867	-0.362019
Tuba1b	0.420518	0.295031	-0.33216
Tyms	0.431719	0.160342	-0.187111
Mrpl12	0.448117	0.161508	-0.26252
Ube2s	0.465024	0.218255	-0.130377
Txnl4a	0.461457	0.277967	-0.15818
Isyna1	0.438826	0.298524	-0.151315
Pin1	0.443135	0.33253	-0.196337
Itga6	-0.0210702	0.0595904	-0.0411185
Lgals1	0.0448009	0.061525	-0.0595871
Pdgfc	0.0156792	0.111955	0.0602257
Nfib	0.0423721	0.112427	0.0250374
Cald1	-0.0577386	0.266533	-0.13688
Hmgn3	0.0686051	0.214732	-0.00765662
Csrp1	0.081903	0.22233	-0.0698756
Ucp2	0.114484	0.248117	-0.154647
Abracl	0.142659	0.208615	-0.0466169
Fkbp9	0.134408	0.133094	-0.12593
Gas6	0.0758348	0.106768	-0.136899
Lamb1	0.0860189	0.153274	-0.05545
Lxn	0.0719032	0.208669	0.0111401
Ppic	0.147971	0.143703	-0.0271102
Xrcc5	0.135895	0.159644	0.0318258
Edaradd	0.145245	0.189284	0.014475
Tpm2	0.0587727	0.205559	-0.165679
Itm2c	0.121749	0.193441	-0.167131
Rcn3	0.15583	0.213383	-0.164028
Fbxo32	0.0887466	0.233147	-0.195927
Flna	0.17164	0.262179	-0.149652
Golim4	0.156484	0.264637	-0.214702
Anxa6	0.156107	0.249604	-0.220002
Sec61b	0.208503	0.167469	-0.273939
Fgfr1	0.147428	0.273066	-0.23299
Apoe	-0.00907026	0.126263	-0.210597
Col4a1	0.05108	0.104361	-0.238785
Msrb1	0.026661	0.109089	-0.294506
Capn6	0.00378183	0.119487	-0.235536
Rtn1	0.144685	0.187886	-0.321471
Oat	0.0949499	0.179903	-0.296911
Actg1	0.108272	0.146824	-0.279357
Snhg3	0.127957	0.0554965	-0.300599
Pfn1	0.0909529	0.076171	-0.298273
Suclg1	0.182011	0.0683003	-0.301093
Dap	0.117897	0.0567404	-0.206738
Ccl20	0.200654	0.291957	-0.172263
Crispld2	0.274732	0.251755	-0.267131
Cib1	0.203186	0.24071	-0.307919
Fkbp11	0.220437	0.162503	-0.238
Tspan3	0.258502	0.222056	-0.199414
Gpc3	0.222989	0.207222	-0.189659
Eid1	0.199787	0.232136	-0.172377
Nt5c	0.19617	0.215887	-0.220632
Gm1673	0.212631	0.322007	-0.108379
Pdlim7	0.237157	0.272741	-0.164014
Spon2	0.223209	0.344338	-0.0776162
Tmem167	0.234396	0.271944	-0.0272398
X9130401M01Rik	0.269566	0.186984	-0.0907902
Trnp1	0.20165	0.155309	-0.0695401
Fryl	0.224145	0.176094	-0.159089
Fam49b	0.225994	0.0938557	-0.183859
Bmp7	0.253924	0.17512	-0.116164
Rab38	0.287137	0.17713	-0.123324
Sec13	0.23271	0.120761	-0.130368
Atic	0.262832	0.120921	-0.132268
Cdk2ap1	0.263323	0.125888	-0.112174
Tmem176a	0.203319	0.228591	-0.0111345
Fbln1	0.222483	0.228446	0.0409696
Kremen2	0.244453	0.263879	0.0127763
Phlda3	0.269813	0.180776	-0.0354083
Stard5	0.231147	0.16857	-0.0468036
Plek2	0.207694	0.121353	-0.0763746
Atxn10	0.234253	0.191161	-0.0898967
Crlf1	0.313848	0.36173	-0.016297
Pdpn	0.292937	0.27371	-0.0743902
Nsg1	0.33061	0.245253	-0.0507725
Fam216a	0.303968	0.21207	-0.0326565
Tmem176b	0.259231	0.355847	0.132473
Serpinh1	0.293562	0.380352	0.141029
Cnn2	0.257551	0.360604	0.0303168
Lgals7	0.201564	0.468846	-0.268936
Actb	0.254082	0.499504	0.0315453
Ccne1	0.297566	0.443743	-0.194859
Birc5	0.500627	0.0360825	-0.280907
Cdk1	0.459038	0.0539931	-0.210264
Cks2	0.498526	0.0551164	-0.193189
Ube2c	0.482659	-0.0789519	-0.0791199
Ccnb1	0.410039	-0.0367791	-0.151735
Hyal2	0.346167	0.178615	-0.109495
Trp53	0.364601	0.258443	-0.0689023
Odc1	0.315894	0.182046	0.0824458
Hdac2	0.301859	0.242909	-0.079789
Sms	0.3582	0.197736	-0.0827222
Smc4	0.357196	0.0531697	-0.0105384
Top2a	0.362605	0.0955479	-0.0379112
Cenpa	0.333873	0.0279924	-0.0529661
Smc2	0.328088	0.0146883	-0.0982087
Hmgb2	0.295791	0.0981881	-0.0502055
H2afx	0.44692	0.13635	0.00916604
Cdca8	0.409712	0.0443958	-0.112939
Lsm2	0.3954	0.113773	-0.126614
Osr1	0.292336	0.250017	-0.446958
Tfap2b	0.328156	0.219093	-0.356651
Mif	0.316581	0.259311	-0.373993
Slc25a5	0.332205	0.243434	-0.406305
Ceacam10	0.359971	0.388818	-0.339942
Pfkl	0.386247	0.3084	-0.33539
Itga9	0.347318	0.293683	-0.251606
Pdcd5	0.339952	0.261701	-0.196276
Atp5g1	0.336251	0.276048	-0.212045
Bok	0.288479	0.335915	-0.249654
Fjx1	0.315712	0.31049	-0.17502
Col4a2	0.289074	0.359667	-0.257111
Klhdc2	0.318333	0.291903	-0.309302
Bex4	0.342888	0.0545263	-0.375469
Gars	0.287239	0.0686537	-0.291844
Rangap1	0.284332	0.0421134	-0.217705
Tmem266	0.244275	0.150525	-0.204239
Prpf19	0.271387	0.167163	-0.290867
Eif4e	0.342362	0.160004	-0.276315
Ak2	0.320227	0.109455	-0.291069
Aimp2	0.327611	0.131968	-0.238266
Rangrf	0.286955	0.1004	-0.292944
Mrps34	0.288178	0.140388	-0.252847
Dnaja1	0.299752	0.107779	-0.129207
Srsf3	0.337741	0.151126	-0.151864
Snrpb2	0.327659	0.181639	-0.205688
Bex2	0.303304	0.168356	-0.180385
Slc35b1	0.323324	0.192136	-0.191022
Dnajb11	0.274492	0.129615	-0.202382
Psmc4	0.383693	0.17792	-0.21309
Psma6	0.378333	0.189373	-0.207662
Ddx18	0.374516	0.199868	-0.186762
Npm3	0.374369	0.21653	-0.165069
Spc24	0.415475	0.171039	-0.195481
Wdr18	0.4258	0.224124	-0.141759
Gar1	0.429385	0.202858	-0.354253
Cycs	0.397082	0.217881	-0.306027
Ahsa1	0.414646	0.213906	-0.304066
Psmd12	0.388722	0.15304	-0.315192
Cct3	0.379586	0.243427	-0.339919
Cct8	0.394713	0.250633	-0.27555
Uchl5	0.300462	0.123543	-0.331035
Lap3	0.314751	0.157563	-0.315467
Polr2e	0.282194	0.169548	-0.301217
Psma4	0.288936	0.176568	-0.289885
Gps1	0.299239	0.170964	-0.306143
Strap	0.299403	0.175973	-0.259551
Timm13	0.309135	0.181495	-0.323456
Dnajc3	0.30079	0.154453	-0.359124
Ndufaf4	0.377261	0.119997	-0.246245
Chchd1	0.319387	0.158666	-0.283531
Tk1	0.33579	0.162363	-0.279711
Dpy30	0.347039	0.201848	-0.27967
Ppif	0.351026	0.181505	-0.19793
Ostc	0.351684	0.199665	-0.252196
Polr2f	0.367654	0.239159	-0.260407
Ruvbl1	0.368864	0.263724	-0.173858
Akr1b3	0.358655	0.269943	-0.224127
Fkbp1a	0.367764	0.289017	-0.208987
Fbl	0.363935	0.307988	-0.210241
Ebna1bp2	0.39073	0.24333	-0.222178
Clns1a	0.373387	0.290275	-0.243176
Gcsh	0.372206	0.267877	-0.229538
Mthfd2	0.317934	0.221942	-0.207527
Gyltl1b	0.295584	0.290345	-0.175269
Pdia3	0.335492	0.286127	-0.166247
Aprt	0.332208	0.277306	-0.180661
Psmd6	0.310587	0.157088	-0.272908
Farsb	0.327138	0.195035	-0.370986
Ctbp2	0.264737	0.211705	-0.37214
Hspa5	0.307278	0.285603	-0.317736
Psmc2	0.353173	0.203171	-0.310126
Slc3a2	0.284657	0.189105	-0.318098
Hs3st1	0.292201	0.176968	-0.320928
Smyd2	0.287503	0.208466	-0.260144
Mgat2	0.244665	0.215957	-0.242212
Krtcap2	0.25791	0.215952	-0.310288
Id4	0.294121	0.22512	-0.342759
Bola3	0.285024	0.187404	-0.294306
Tecr	0.288303	0.215835	-0.317446
Nudcd2	0.346021	0.221576	-0.331397
Mad2l1	0.226098	0.0228044	-0.217823
Pbk	0.202936	-0.0724247	-0.113429
Cdca3	0.219693	-0.0126967	-0.0721106
Cdc20	0.290145	-0.0406269	-0.14719
Ccna2	0.298812	0.00547622	-0.168589
Bex1	0.288406	0.000126693	-0.191699
Socs2	0.1737	0.0196163	-0.495969
Cited4	0.120759	0.010348	-0.450429
Nudt4	0.140418	-0.0221607	-0.389934
Serp1	0.180962	0.055408	-0.381514
Morf4l2	0.224014	0.166271	-0.397174
Got2	0.19789	0.0666011	-0.407357
Pla2g12a	0.231929	0.0993191	-0.326421
Vdac3	0.216315	0.111164	-0.313802
Nfkbia	0.0780089	0.0952092	0.418008
Wnt6	-0.0541185	0.0372475	0.530259
Cst3	0.0275201	0.0471457	0.511682
Amotl1	0.0305593	0.0146135	0.370888
Pdlim1	0.0105184	0.0504851	0.448332
Sox4	-0.0279305	0.0473964	0.357738
Ltbp1	-0.0118091	0.00568555	0.301256
BC064078	0.000902192	0.0341787	0.367646
Ccdc3	-0.0362792	-0.0253008	0.332499
Eya2	-0.0282847	0.0145012	0.297108
Dlk2	-0.0515089	0.0587368	0.393052
Tgm2	-0.106311	-0.00528182	0.432635
Fam101b	-0.0382861	0.00728499	0.426522
Meis2	0.0714362	0.133812	0.420553
Vcan	0.0383516	0.247473	0.375971
S100a10	0.0950686	0.187407	0.418278
Bcam	0.0570027	0.147502	0.40049
Ebpl	0.110605	0.181162	0.232387
Limd2	0.146098	0.196362	0.247606
Nnat	0.106959	0.224599	0.17513
Ftl1	0.116256	0.203694	0.248244
Ctxn1	0.139195	0.247073	0.215694
Ttc3	0.135398	0.143118	0.313238
Ppdpf	0.0836097	0.125604	0.287591
Cnn3	0.0504177	0.091283	0.293378
Mfge8	0.095924	0.164491	0.184729
Anxa3	0.0766296	0.00827653	0.112506
Ldhb	0.100523	0.0704614	0.107684
Cenpf	0.193924	-0.0104444	0.141661
Fam150b	0.0459739	0.0118652	0.316078
Col14a1	0.0695081	0.0742632	0.2506
Jund	-0.131247	-0.120523	0.62294
Chd3	-0.148057	-0.0641124	0.57203
Mt2	-0.132606	-0.132281	0.544378
Igf2	-0.132221	-0.128942	0.459768
Mpped2	-0.095321	-0.109339	0.463252
Lmcd1	-0.0929232	-0.0881791	0.495021
H2afv	-0.202728	-0.108184	0.493254
Dapl1	-0.174091	0.0257707	0.442218
Wls	-0.166066	-0.053925	0.461985
Fos	-0.29039	-0.238338	0.278465
Pbx1	-0.246372	-0.252327	0.363415
Barx2	-0.272873	-0.150348	0.426593
Tax1bp3	-0.338357	-0.272432	0.533257
Ddah2	-0.389459	-0.257707	0.474289
Wnt4	-0.270743	-0.195829	0.565735
Fgfbp1	-0.256854	-0.209819	0.550538
Klf4	-0.29318	-0.221663	0.493605
Tmsb4x	-0.299005	-0.134804	0.437727
X2810474O19Rik	-0.0874249	-0.0385406	0.296812
Itgb4	-0.0737413	-0.0568601	0.245354
Mfap2	-0.13317	-0.0318662	0.36105
Lgi2	-0.124911	-0.114497	0.347351
Htra1	-0.121914	-0.0876716	0.278027
Dusp1	-0.0696605	-0.0841047	0.315844
Icam1	-0.106382	-0.00550221	0.255343
Defb1	-0.0701367	-0.0587251	0.349717
Krt5	-0.0841176	-0.0377909	0.317177
Sfn	-0.0306348	-0.167914	0.22957
Hspb8	-0.163385	-0.198082	0.257326
Cat	-0.132817	-0.0964749	0.199139
Dnajb1	-0.126862	-0.132713	0.214266
Hes1	-0.197673	-0.220829	0.177702
Tnfrsf12a	-0.255814	-0.29645	0.257743
Tgif1	-0.26251	-0.204029	0.301387
Pnrc1	-0.308545	-0.221671	0.185803
Vamp8	-0.28185	-0.240124	0.232479
Cyp2f2	-0.256426	-0.245418	0.101232
Gabarap	-0.265659	-0.1952	0.20384
Ier3	-0.158305	-0.172851	0.291176
Cdo1	-0.207854	-0.193932	0.434206
Klf3	-0.199243	-0.19436	0.337336
Tacstd2	-0.198468	-0.186393	0.319141
Ikzf2	-0.175396	-0.157633	0.366853
Wnt5b	-0.185706	-0.167848	0.361842
Peg3	-0.186729	0.0381062	0.367082
Sostdc1	-0.159798	0.0460698	0.338023
Mxd4	-0.168828	0.0906169	-0.0063024
Tpm1	-0.1386	0.0437601	0.0699244
Gsta4	-0.107942	-0.0898071	0.0531051
Perp	-0.111771	-0.0481483	0.0741081
Itm2b	-0.12254	-0.0578649	0.0736694
Phyh	-0.0542134	0.0195753	0.221569
Ctsl	-0.0447297	-0.000999293	0.219423
Nrep	-0.0861425	0.076853	0.178289
Fbln2	-0.0525247	0.0259386	0.0714592
Gpx8	-0.029597	0.0413304	0.158268
Krt15	-0.0053467	0.477148	0.814461
Smoc2	0.174513	0.45352	1.10415
Mdk	0.386066	0.418429	0.194524
Siva1	0.337351	0.361365	0.195131
Nt5dc2	0.414446	0.345455	0.367991
Igfbp4	0.475913	0.507573	0.231214
Fth1.1	0.399281	0.416796	0.136518
Krt14	0.516055	0.726139	0.649513
Pdgfa	0.345732	0.408115	0.730369
Rbp1	0.454024	0.438991	0.566481
Sparc	0.322167	0.488304	0.555366

## Sheet: Myoepithelial cell
	scaled normalised log2(UMI+1)
Gene_name	multipotent	bipotent_1	myoepithelial
Col4a1	0.0512078	0.093615	0.696109
Mia	-0.10501	0.00213594	0.73801
Tagln	-0.18544	-0.000123596	0.774631
Tpm2	0.0623139	0.198252	0.888743
Dapl1	-0.171499	0.0270891	0.751773
Sostdc1	-0.159449	0.0661363	0.95003
Myl9	0.106448	0.418538	1.38128
Smoc2	0.17651	0.451368	1.06489
Igfbp5	-0.668724	-0.437977	0.835506
Acta2	-0.305769	-0.162528	1.36205
Ccnd1	-0.0791691	-0.205032	-0.798409
Klhdc2	0.316735	0.303491	0.00661222
Siva1	0.329827	0.346227	0.0573016
Pdcd5	0.33631	0.262202	-0.0813244
Itga9	0.349114	0.293612	-0.0821979
Mif	0.317594	0.26558	0.00541323
Fkbp1a	0.368609	0.290387	-0.0383006
Trp53	0.36097	0.263267	-0.0200129
Etv5	0.498622	0.356112	0.0361947
Etv4	0.436097	0.323394	-0.0142158
Higd1a	0.413588	0.30167	-0.123821
Clns1a	0.370312	0.300123	-0.0606963
Pgp	0.37915	0.265492	-0.117959
Dnaja1	0.298522	0.102528	-0.0521215
Ctbp2	0.267711	0.209783	0.0283899
Hs3st1	0.295803	0.182154	0.046415
Snrpb2	0.328062	0.181873	0.0133168
Hyal2	0.344463	0.174663	-0.0427447
Fkbp11	0.221328	0.163976	-0.055105
Sec13	0.232343	0.116661	-0.0771092
Atic	0.264781	0.119299	-0.0619419
Vdac3	0.218013	0.114105	-0.0459418
Sec61b	0.207177	0.177751	-0.090872
Cib1	0.20761	0.243987	-0.0341518
X9130401M01Rik	0.268722	0.191329	0.00221843
Nsg1	0.331771	0.244759	0.0301011
Rab38	0.286266	0.183963	0.0460062
Krtcap2	0.257386	0.216613	-0.0808457
Mgat2	0.242458	0.218096	-0.0749128
Fam216a	0.301649	0.2115	-0.0199413
Hdac2	0.299242	0.245641	-0.0593424
Smyd2	0.290334	0.21777	-0.0854465
Slc35b1	0.322681	0.192475	-0.0825638
Suclg1	0.178309	0.0724159	-0.148859
Got2	0.196629	0.0745384	-0.188935
Serp1	0.179499	0.0557711	-0.195563
Snhg3	0.125164	0.0679733	-0.214555
Socs2	0.172777	0.035649	-0.140774
Rexo2	0.279092	0.143506	-0.221448
Deb1	0.267073	0.149658	-0.269373
Dnajb11	0.277008	0.115139	-0.196656
Strap	0.300493	0.172749	-0.16659
Prpf19	0.272603	0.185563	-0.135287
Eif4e	0.342817	0.164317	-0.165775
Lap3	0.314555	0.16421	-0.149381
Bola3	0.287295	0.203175	-0.233695
Polr2e	0.280677	0.175365	-0.200078
Cdk2ap1	0.263937	0.132998	-0.171516
Dnajc3	0.299885	0.152863	-0.144889
Pla2g12a	0.233002	0.0996074	-0.199349
Gars	0.284867	0.0660613	-0.199476
Psma4	0.286023	0.183153	-0.13754
Odc1	0.314136	0.187304	-0.100502
Farsb	0.333671	0.190179	-0.157784
Psmd6	0.313096	0.148391	-0.113497
Ndufaf4	0.373331	0.124821	-0.183296
Ppif	0.349757	0.189275	-0.183495
Bex2	0.305406	0.180517	-0.21843
Mthfd2	0.312636	0.205448	-0.218513
Gps1	0.298717	0.164863	-0.197075
Tk1	0.333649	0.162547	-0.421698
Uchl5	0.300204	0.134679	-0.36259
Rangrf	0.293846	0.113147	-0.36535
Rangap1	0.283853	0.0362153	-0.352789
Ccna2	0.29493	-0.00697031	-0.446107
Smc2	0.327134	0.0258815	-0.4069
Ccnb1	0.406974	-0.0402862	-0.416401
Cenpa	0.331901	0.0327905	-0.382463
Lsm2	0.395649	0.109559	-0.433686
Cenpf	0.189807	-0.0153354	-0.374427
Cdca3	0.22008	-0.0101142	-0.404732
Pbk	0.200902	-0.0862057	-0.332593
Cdc20	0.289876	-0.0218935	-0.335121
Mad2l1	0.230037	0.0229565	-0.356958
Bex4	0.33936	0.0507254	-0.658024
Bex1	0.284186	-0.000320367	-0.684524
Hmgb2	0.293058	0.094977	-0.640048
Smc4	0.354634	0.0501537	-0.547888
Top2a	0.360939	0.0924679	-0.564999
Cdca8	0.411574	0.0396021	-0.529929
Cdk1	0.456136	0.0697667	-0.526588
Cks2	0.497902	0.0651239	-0.530872
Ube2c	0.481523	-0.0743018	-0.6707
Birc5	0.498525	0.0407626	-0.72115
Rsl1d1	0.415259	0.257084	-0.214745
Nop58	0.426928	0.290208	-0.239196
Ahsa1	0.415471	0.220409	-0.230359
Ppid	0.446888	0.301683	-0.220105
Mrpl20	0.516097	0.276236	-0.226324
Dut	0.448173	0.302722	-0.346123
Dkc1	0.446766	0.313515	-0.280038
Pin1	0.444984	0.345232	-0.236261
Tomm22	0.424849	0.300932	-0.277371
Eif2s1	0.455582	0.255925	-0.300883
Gnl3	0.470948	0.254907	-0.270437
Gar1	0.430203	0.204835	-0.303792
X1110008F13Rik	0.432105	0.278114	-0.268606
Wdr18	0.422388	0.226947	-0.264445
Psma6	0.375255	0.194314	-0.232064
Polr2f	0.369723	0.236167	-0.28339
Mrps34	0.292842	0.143743	-0.28237
Aimp2	0.326796	0.140448	-0.272576
Chchd1	0.319016	0.164977	-0.243371
Ak2	0.318523	0.126232	-0.362681
Timm13	0.309629	0.181635	-0.338595
Psmd12	0.386589	0.151251	-0.324534
Srsf3	0.340234	0.148223	-0.283676
Ebna1bp2	0.390979	0.23952	-0.286017
Psmc2	0.35259	0.211946	-0.226139
Ddx18	0.372194	0.214289	-0.249076
Nudcd2	0.346786	0.232537	-0.214971
Psmc4	0.382984	0.193629	-0.157535
Sms	0.355299	0.195875	-0.168631
Ostc	0.353681	0.211142	-0.22023
Gcsh	0.372179	0.255837	-0.188236
H2afx	0.44431	0.140853	-0.498815
Gpx2	0.358408	0.209579	-0.519458
Tubb4b	0.449301	0.19463	-0.514811
Nhp2	0.464938	0.273765	-0.541385
Ddx39	0.495635	0.264126	-0.434078
Srsf7	0.446825	0.283606	-0.397801
Spc24	0.412235	0.164941	-0.458912
Mrpl12	0.446931	0.169983	-0.462001
Cycs	0.393404	0.225942	-0.425712
Uchl3	0.421191	0.251975	-0.400037
Tyms	0.429355	0.166786	-0.4085
Tomm40	0.445534	0.230573	-0.383094
Cks1b	0.464285	0.322764	-0.346768
Ube2s	0.465453	0.226666	-0.381121
Rrm2	0.381717	0.295439	-0.385127
Ifrd2	0.474194	0.255953	-0.374351
Nolc1	0.478969	0.24881	-0.316399
Atp5g1	0.336133	0.278822	-0.347742
Dpy30	0.34668	0.212975	-0.334641
Hspe1	0.434233	0.323973	-0.250183
Eif5a	0.409191	0.317915	-0.29167
Tpi1	0.446988	0.342984	-0.306206
Gcat	0.492159	0.328439	-0.297196
Apex1	0.41216	0.280196	-0.28982
Txnl4a	0.462746	0.2838	-0.282509
Isyna1	0.444076	0.302381	-0.186963
C1qbp	0.466608	0.319958	-0.227566
Prmt1	0.563749	0.433483	-0.230407
Galk1	0.541597	0.387495	-0.182299
Cacybp	0.565328	0.38935	-0.371062
Anp32b	0.539459	0.40505	-0.325993
Snrpa1	0.579674	0.375865	-0.357674
Ppa1	0.597712	0.45838	-0.385493
Srm	0.579888	0.287746	-0.395422
Manf	0.557752	0.317011	-0.309353
Sema3b	0.870059	0.568441	-0.103444
Ldha	0.685702	0.622256	-0.119439
Gnai2	0.684635	0.542616	-0.205991
Arhgdib	0.603155	0.554874	0.288066
Slc25a4	0.532917	0.523896	0.191864
Emb	0.532424	0.476453	0.0672644
Mgp	0.401452	0.376228	0.209803
Igfbp4	0.474593	0.5036	0.214325
Actb	0.253001	0.489644	0.235235
Ifitm2	0.316584	0.370147	0.0772005
Tubb5	0.339563	0.390374	0.0713294
Fth1.1	0.398083	0.428981	0.166386
Fscn1	0.417497	0.395553	0.0862811
Calm1	0.46746	0.46686	0.118872
Rbp1	0.454042	0.457827	-0.0160233
Tmsb10	0.418631	0.49238	0.117802
Sepw1	0.448638	0.540161	0.134078
Phgdh	0.399703	0.321297	-0.0613357
Akr1b3	0.360104	0.275107	-0.081938
Aprt	0.334486	0.281999	-0.0308761
Hras	0.432002	0.287598	-0.116403
Hmga2	0.408286	0.329655	-0.085759
Psat1	0.407552	0.338965	-0.108006
Cct6a	0.41616	0.290606	-0.140797
Rcl1	0.429655	0.357248	-0.139117
Fbl	0.363062	0.318518	-0.190642
Mrpl17	0.369354	0.296574	-0.176867
Dtymk	0.427428	0.37808	-0.187046
Sdf2l1	0.426659	0.37369	-0.182949
Tfap2b	0.333476	0.225126	-0.174582
Tecr	0.290027	0.231847	-0.138508
Slc25a5	0.329326	0.250241	-0.0986736
Tuba1b	0.417051	0.292353	-0.139768
Cct3	0.383415	0.233716	-0.162077
Npm3	0.374662	0.236999	-0.11262
Ruvbl1	0.366399	0.269004	-0.110065
Cct7	0.375938	0.262179	-0.172492
Cct8	0.393894	0.250144	-0.146378
Psph	0.497323	0.392654	-0.0775346
Pgam1	0.543563	0.432907	-0.0747752
Pkm	0.550027	0.486714	0.0135881
Pdia6	0.52633	0.395882	-0.00175612
Aldoa	0.497513	0.410827	-0.082275
Fam162a	0.480683	0.427703	-0.0437109
Calr	0.442115	0.387588	-0.0537105
Hsp90b1	0.497408	0.444863	-0.0518926
Ccne1	0.300085	0.431936	-0.0498972
Ceacam10	0.359917	0.384221	0.005059
Pdia3	0.335299	0.287493	-0.0464819
Pfkl	0.386308	0.309666	-0.0520042
BC006965	0.382305	0.401326	-0.0788207
Gapdh	0.416435	0.410543	0.0147408
Anp32a	0.437832	0.458551	-0.0432293
Fabp5	0.927585	0.770887	-0.43752
Eno1	0.861482	0.834382	-0.156433
Set	0.576489	0.49526	-0.323943
Nme1	0.601994	0.468458	-0.438084
Pa2g4	0.625593	0.439074	-0.425623
Hspd1	0.580145	0.391739	-0.445548
Ncl	0.60886	0.404503	-0.416789
Dctpp1	0.535746	0.356244	-0.412577
Hsp90aa1	0.539583	0.297169	-0.479845
Hist1h2ap	0.719771	0.504089	-0.667745
Lyar	0.647561	0.399374	-0.614112
X2810417H13Rik	0.499694	0.336972	-0.61098
Ccnd2	1.02125	1.20669	1.00286
Krt15	-0.00561051	0.494526	0.66062
Igfbp2	0.459327	0.459653	0.747383
Dlk1	0.555923	0.664241	0.666088
Col4a2	0.289154	0.372346	0.645379
Meg3	0.337662	0.455162	0.764455
Sparc	0.324678	0.498736	0.809387
Lgals7	0.206561	0.489618	0.791866
Cnn2	0.259411	0.370285	0.750161
Col9a1	0.390252	0.428163	0.594998
Emid1	0.331378	0.289808	0.56209
Spon2	0.225939	0.345999	0.526011
Serpinh1	0.290754	0.373224	0.518988
Pdpn	0.29232	0.278854	0.505125
Crlf1	0.315574	0.359934	0.583657
Cdkn1c	0.630962	0.921134	1.10219
Krt14	0.516331	0.743682	1.04606
Tinagl1	0.648406	0.646534	0.637225
Ifitm3	0.677379	0.643957	0.574175
Mdk	0.384859	0.427358	0.45195
Pdgfa	0.346401	0.406815	0.594422
Sfrp1	0.53009	0.599312	0.528025
Tuba1a	0.460068	0.646718	0.531971
Cald1	-0.0536916	0.269789	0.693878
Vcan	0.0393164	0.267389	0.564357
Hmgn3	0.070498	0.221612	0.521212
Nrtn	0.0958673	0.225159	0.497186
Fgfr1	0.147188	0.273794	0.508637
Flna	0.172593	0.269904	0.497516
Phyh	-0.054581	0.0262589	0.460633
Cst3	0.0247286	0.0578778	0.368226
Dlk2	-0.0503855	0.059662	0.374678
Mxd4	-0.169287	0.0974017	0.42289
Krt17	-0.2191	-0.0409974	0.450224
Ucma	-0.0731134	-0.0314446	0.285627
Trim29	-0.0443193	-0.0393704	0.280832
Htra1	-0.122563	-0.0869299	0.222653
Timp2	-0.11156	-0.0417202	0.245291
Ccng2	-0.0922205	-0.0514341	0.257948
Kazald1	-0.0499751	-0.0316939	0.280051
Mt2	-0.138313	-0.131299	0.326961
Mfap2	-0.131125	-0.0206439	0.375864
Icam1	-0.108184	-0.00521919	0.336873
Postn	-0.131155	-0.107073	0.309501
Nbl1	-0.0779114	-0.0829102	0.379801
Ier3	-0.164512	-0.183132	0.183525
Thbs1	-0.166177	-0.0915961	0.198262
Socs3	-0.101522	-0.0898363	0.277263
Pdlim4	-0.128227	-0.123605	0.22688
App	-0.127047	-0.091749	0.287647
Aplp2	-0.035535	0.0143982	0.328097
Kitl	0.0588959	0.0386046	0.338898
Cnp	0.0129449	0.0340298	0.362532
Lgals1	0.0502768	0.0573436	0.40444
Fxyd3	-0.0592124	0.000715239	0.325458
Ntrk2	-0.0586703	-0.0418433	0.355221
Smr3a	-0.0776282	-0.0944189	0.298846
Aldh2	-0.0622056	0.00575269	0.409115
Rhoc	-0.0834496	0.020389	0.426091
Perp	-0.111857	-0.0464877	0.40318
Ndrg2	-0.054954	0.0253803	0.25544
Sh3bgrl	-0.074714	-0.0114752	0.301855
Cd59a	-0.0632875	-0.00782909	0.284963
Snhg18	-0.0533067	-0.0255776	0.344882
Fblim1	-0.0390825	0.0640256	0.30322
Rbms3	-0.0346151	0.0469057	0.315775
Palld	-0.0782361	0.0908593	0.411607
Tpm1	-0.134548	0.0447583	0.330583
Cd9	-0.0591085	-0.0612746	0.111327
Lcn2	0.0393419	-0.0638493	0.137397
Tuba1c	0.0656724	-0.0709006	0.109127
Col9a3	0.108102	0.176768	0.542133
Itm2c	0.123924	0.204452	0.556244
Oat	0.0992571	0.184788	0.579716
Csrp1	0.0773288	0.216131	0.504406
Mfge8	0.0934985	0.165346	0.394466
Apoe	-0.00688279	0.127795	0.477715
Itga6	-0.0243938	0.070608	0.526194
Capn6	0.00316163	0.119058	0.461745
Fbln2	-0.0536682	0.0301629	0.573755
Ctsl	-0.0466127	0.0172664	0.539221
Rnase4	-0.0732815	0.0304404	0.504149
S100a11	-0.425583	-0.356208	0.179439
Tmsb4x	-0.297921	-0.129139	0.248112
Xist	-0.194709	-0.204619	0.305648
Fos	-0.293341	-0.261918	0.18685
Malat1	-0.37379	-0.233644	0.145145
Cpe	-0.191911	-0.176393	0.545306
X2010007H06Rik	-0.16069	-0.154317	0.434103
Dstn	-0.199162	-0.0816353	0.44351
Fstl1	-0.186443	-0.104595	0.461855
Myl6	-0.13532	-0.0605574	0.40805
Laptm4a	-0.16887	-0.180076	0.412875
Junb	-0.271779	-0.248639	0.308563
Cryab	-0.282414	-0.175438	0.414387
Egr1	-0.204457	-0.265526	0.36977
Cyr61	-0.45629	-0.326597	0.560455
Fst	-0.316615	-0.261162	0.544083
Btg2	-0.545729	-0.39183	0.335199
H19	-0.507964	-0.340034	0.202166
Hspb1	-0.344002	-0.367127	0.202949
Map1lc3a	-0.301007	-0.270842	0.340231
Pnrc1	-0.31108	-0.210314	0.295377
Ptn	0.361154	0.360709	0.309918
Tmem176b	0.261307	0.358332	0.332818
Pdlim7	0.233456	0.280284	0.401741
Tmem176a	0.204177	0.235549	0.332121
Nnat	0.110468	0.225713	0.366332
Abracl	0.14251	0.215078	0.306906
Bok	0.284582	0.343186	0.144863
Cfl1	0.321179	0.303496	0.164761
Kremen2	0.242582	0.274782	0.115497
Fbln1	0.221527	0.238614	0.106534
Marcksl1	0.230407	0.303738	0.0948151
Tmem167	0.23453	0.268731	0.0915733
Ccl20	0.197612	0.29209	0.0994704
Hspa5	0.307833	0.301912	0.049693
Gyltl1b	0.298206	0.28561	0.127504
Fjx1	0.315568	0.322244	0.140006
Capzb	0.190416	0.213919	0.125878
Atxn10	0.231047	0.198513	0.165596
Eid1	0.202268	0.243027	0.184287
B2m	0.157854	0.163748	0.214992
Mmp14	0.150784	0.200516	0.20759
Crispld2	0.274036	0.256619	0.124054
Phlda3	0.271986	0.181267	0.224869
Slc3a2	0.280903	0.207427	0.173099
Nt5c	0.198273	0.210594	0.00106045
Tmem266	0.238647	0.154629	-0.00679327
Fryl	0.225792	0.18203	0.0356362
Bmp7	0.253521	0.180552	0.0296173
Stard5	0.230483	0.164795	0.00835163
Rtn1	0.142994	0.18693	0.0563591
Fam49b	0.227713	0.0991618	-0.00275286
Plek2	0.202081	0.133935	0.0842346
Morf4l2	0.221327	0.176558	0.0539619
Dcpp1	0.108471	0.235572	0.0869489
2015-09-01	0.183413	0.182405	0.126351
Trnp1	0.205111	0.163469	0.178782
Limd2	0.145933	0.193549	0.102276
Edaradd	0.144373	0.194728	0.107957
Ebpl	0.111499	0.183319	0.185349
Arl3	0.110552	0.133806	0.133411
Lmo4	0.357546	0.199144	0.145794
Tmem158	0.474551	0.316326	0.29237
Id4	0.29731	0.223928	0.291156
Rcn1	0.263286	0.293615	0.297696
Tspan3	0.259327	0.22673	0.272764
Gm1673	0.209479	0.336611	0.418789
Osr1	0.284458	0.271802	0.397734
Cpm	0.0375999	0.25688	0.31795
Gstm5	0.172421	0.181476	0.271114
Golim4	0.157062	0.276712	0.215117
Josd2	0.117131	0.183553	0.17291
Fbxo32	0.089106	0.239319	0.429529
Lxn	0.0715689	0.20393	0.370083
Actg1	0.109588	0.153925	0.364958
Spon1	0.135218	0.133486	0.346498
Ntrk3	0.0870401	0.133961	0.300774
Lamb1	0.0854371	0.154661	0.298575
Gpc3	0.226694	0.221214	0.349819
Rcn3	0.158738	0.232761	0.379291
Dag1	0.154972	0.207128	0.349531
Rsu1	0.109017	0.141512	0.342567
Vim	0.115346	0.186932	0.383065
Anxa6	0.155755	0.251184	0.339697
Rian	0.166588	0.199947	0.306078
Aldoc	-0.13855	-0.241611	-0.333463
Anxa3	0.0766302	0.0041807	0.0313751
Cd24a	0.0217191	0.00577498	-0.0132731
Cited4	0.116254	0.0112385	-0.00728526
Nudt4	0.140205	-0.0095117	-0.043786
Mgst1	0.0718322	-0.0235543	-0.157154
Crip2	0.0678515	0.0844835	-0.204349
Peg3	-0.181988	0.0406298	0.096193
Fam101b	-0.0396241	0.00594987	0.0698281
Sox4	-0.0303119	0.0513869	0.226569
Nrep	-0.0870388	0.0876523	0.182472
Nfkbia	0.0759702	0.122191	0.152652
Ppdpf	0.0834339	0.131708	0.056422
Ucp2	0.111571	0.260844	0.115419
Ctxn1	0.137253	0.248196	0.0486212
Meis2	0.0735422	0.139659	0.109569
S100a10	0.0949592	0.196181	0.252616
Ftl1	0.115784	0.203578	0.179328
Gsta4	-0.108196	-0.0835153	0.0389597
Krt23	-0.067714	-0.0325795	0.0307108
Cbr2	-0.181747	-0.112015	0.146298
Tgm2	-0.108157	-0.0105968	0.234292
Wls	-0.169951	-0.0539031	0.222111
Itm2b	-0.123181	-0.0523736	0.182592
Cirbp	-0.0204829	-0.0286942	0.130364
Tns3	0.0113471	0.0415882	0.203716
Gpx8	-0.0314613	0.0480728	0.206971
Nedd4	-0.0155411	0.0298862	0.230733
Txnip	-0.0198094	0.0413727	0.242044
Maged2	-0.037708	-0.024964	0.226554
Bcam	0.0624054	0.146676	0.259587
Gltscr2	0.063973	0.0971649	0.260382
Rbbp8	0.0676273	0.126115	0.25215
Ldhb	0.100443	0.0886298	0.1936
Col14a1	0.0700234	0.0853201	0.151244
Dap	0.118526	0.0532903	0.145812
Cnn3	0.054759	0.0889928	0.193295
Snai2	0.082048	0.11618	0.231248
Pltp	0.0783126	0.120478	0.201933
Mtss1	0.122318	0.16254	0.213906
Tpm4	0.0865272	0.149457	0.190632
Hnrnpa1	0.12167	0.132704	0.17632
Trp63	0.107984	0.153544	0.213993
Gpc6	0.0319598	0.0379343	0.274459
Anxa5	-0.00171429	-0.0133185	0.298831
Vwa1	0.0218489	0.0914096	0.297878
Myl12a	0.0545321	0.0592109	0.299096
Pdgfc	0.0199307	0.12376	0.364949
Nfib	0.0422932	0.100908	0.35125
Msrb1	0.0255621	0.105732	0.35295
Pfn1	0.0931964	0.0835849	0.237812
Gas6	0.076248	0.100076	0.251009
Irf2bpl	0.108913	0.0810537	0.237745
Marcks	0.0223808	0.12848	0.257421
Maged1	0.0678968	0.159509	0.229199
Fkbp9	0.134402	0.143727	0.290866
Ppic	0.144439	0.153523	0.264292
Rcn2	0.169303	0.14744	0.231369
Xrcc5	0.135993	0.163237	0.177664
Tceal8	0.155807	0.0992155	0.161224

## Sheet: Luminal duct
	scaled normalised log2(UMI+1)
Gene_name	multipotent	bipotent_2	luminal duct
Jun	-0.609715	-0.0753057	1.13138
Ehf	-0.51859	-0.200656	0.983475
Alcam	-0.497051	-0.0823348	0.953729
Phlda1	-0.39023	0.32605	1.04861
Cldn7	-0.402539	0.047241	1.24765
S100a11	-0.428445	-0.358638	0.81025
Ly6e	-0.357126	-0.305765	0.908618
Klf6	-0.329528	-0.296295	0.93566
Lgals3	-0.228042	-0.212706	0.90719
Hspb1	-0.343393	-0.328127	0.819854
Runx1	-0.328327	-0.275117	0.804658
Malat1	-0.37133	-0.275492	0.753831
Atp1a1	-0.269662	-0.244619	0.727115
Ppp1r1b	-0.264522	-0.200753	0.7599
Tacstd2	-0.198182	-0.170727	0.687155
Elovl7	-0.169106	-0.165547	0.682341
Cxcl17	-0.177064	-0.165966	0.847854
Gsta4	-0.113553	-0.268985	0.758893
Tagln2	-0.122642	-0.116192	0.594306
Taldo1	-0.133166	-0.307753	0.561411
Tnfrsf12a	-0.254928	-0.10559	0.606961
Epcam	-0.213447	-0.179177	0.670199
Clic1	-0.215671	-0.203685	0.533067
Trim2	-0.234048	-0.150125	0.604165
Cdh1	-0.222355	-0.0825058	0.524204
Gmds	-0.186562	-0.10648	0.548796
Hspb8	-0.159646	-0.028561	0.552577
Fgfbp1	-0.255266	-0.155222	0.491532
Pik3r1	-0.227547	-0.0700558	0.486528
Cyb5r3	-0.191778	-0.143832	0.524919
Chd3	-0.146779	-0.0589749	0.502622
Zfp36l1	-0.267599	-0.0107659	0.585511
Tsc22d1	-0.214692	0.123311	0.561992
Klf4	-0.290221	-0.170643	0.616581
Tgif1	-0.264523	-0.183356	0.581864
Errfi1	-0.39148	-0.321988	0.624473
Hist1h1c	-0.341745	-0.370981	0.530575
Neat1	-0.364773	-0.296546	0.531268
Fos	-0.291973	-0.159267	0.6683
Vamp8	-0.282891	-0.302004	0.608776
Tax1bp3	-0.341832	-0.334194	0.598492
Spint2	-0.257437	-0.351223	0.458552
Cebpd	-0.337084	-0.326559	0.406957
Elf3	-0.156364	-0.147731	0.469007
Wnt5b	-0.185696	-0.170583	0.45137
Clu	-0.126366	-0.130588	0.497649
Hbegf	-0.14558	-0.135424	0.46261
Wnt4	-0.270407	-0.218094	0.49877
Cdo1	-0.205686	-0.108886	0.510702
Barx2	-0.270168	0.00754939	0.85996
Ddah2	-0.387375	-0.257927	0.813638
Rab17	-0.239678	-0.0976909	0.7756
Crabp2	-0.361224	-0.135646	0.761881
Cracr2b	-0.327859	-0.0945014	0.857055
H19	-0.504564	-0.166497	0.498477
Anxa2	-0.423655	-0.435289	0.626665
Btg1	-0.437311	-0.237715	0.585887
Igfbp5	-0.669168	-0.577919	0.273006
Btg2	-0.550949	-0.752302	0.50097
Cyr61	-0.45972	-0.561479	0.402494
Cldn4	-0.369784	-0.131737	1.22274
Plet1	-0.492133	-0.32687	1.22323
Klf5	-0.483316	-0.241222	1.11771
Atp1b1	-0.552001	-0.316222	1.23236
Krt19	-0.35785	-0.28192	1.21543
Foxq1	-0.370912	-0.25727	1.33683
Tfcp2l1	-0.577256	-0.485431	1.33021
Wfdc2	-0.286358	-0.540814	0.975817
Cyp2f2	-0.255774	-0.241184	1.04891
Wfdc18	-0.713863	-0.642607	2.26485
Nupr1	-0.516988	-0.458465	1.71481
Krt7	-0.605445	-0.538362	1.66416
Atf3	-0.686694	-0.242193	1.46925
Cldn3	-0.59418	-0.193914	1.66899
Krt8	-0.712285	-0.322972	1.74294
Krt18	-1.09218	-0.406575	2.57456
Anxa1	-0.756713	-0.305515	2.39002
Dcpp1	0.108104	-0.107396	-0.844893
Col4a2	0.279754	-0.148997	-0.896228
Lgals7	0.188029	-0.19689	-0.954345
Cnn2	0.243825	-0.224862	-0.951219
Col9a1	0.381599	0.00724998	-0.929167
Pdpn	0.290465	0.258201	-0.831054
Mdk	0.380828	0.208716	-0.911322
Slc25a4	0.528666	0.312711	-0.80123
Igfbp4	0.473434	0.172114	-0.9745
Arhgdib	0.57363	-0.0431265	-0.883693
Pdia6	0.511218	-0.0884537	-0.754609
Calm1	0.451363	-0.0229795	-0.815759
Igfbp2	0.436258	-0.220744	-1.11989
Crlf1	0.3024	-0.130379	-1.14498
Pdgfa	0.33978	-0.392168	-0.768841
Sparc	0.303703	-0.500723	-1.04741
Myl9	0.0765497	-0.270761	-1.19259
Smoc2	0.159016	-0.581514	-1.42854
Sema3b	0.849534	0.0212231	-0.890978
Tinagl1	0.627016	-0.287361	-1.36881
Ifitm3	0.667253	-0.0675323	-1.28985
Cdkn1c	0.606617	-0.138623	-1.66537
Krt14	0.498744	-0.559468	-1.70533
Ccnd2	1.00575	0.259026	-2.2131
Fabp5	0.928513	0.814686	-0.833528
Eno1	0.853571	0.494458	-0.763573
Ldha	0.674799	0.381915	-0.8556
Sfrp1	0.529622	0.616411	-1.02387
Dlk1	0.547201	0.208363	-1.58516
Meg3	0.329422	0.0516147	-1.49275
Krt15	-0.0190851	-0.564046	-0.700647
Cald1	-0.0690897	-0.374338	-0.576948
Sostdc1	-0.170528	-0.405989	-0.433242
Fam216a	0.296727	0.10757	-0.376214
Nsg1	0.328086	0.105841	-0.354011
Itga9	0.351431	0.257101	-0.328799
Hyal2	0.342735	0.00373269	-0.333304
Trp53	0.349598	-0.0709222	-0.296536
Rab38	0.283992	-0.068564	-0.317013
Slc3a2	0.275316	-0.0185762	-0.323655
Atic	0.258538	0.0673562	-0.268237
Ctbp2	0.253732	0.0367843	-0.271177
Tmem266	0.244648	0.0893054	-0.283126
Dnajb11	0.273467	0.0529529	-0.291397
Sec13	0.231392	0.0696776	-0.313156
Fam49b	0.22242	0.0629789	-0.333961
X9130401M01Rik	0.265139	0.142442	-0.382792
Fbln1	0.217207	0.0166646	-0.431998
Bmp7	0.253865	0.201339	-0.397009
Krtcap2	0.249615	0.125729	-0.366107
Pdia3	0.317749	0.011104	-0.425738
Ceacam10	0.348939	-0.0147838	-0.406315
Snrpb2	0.321509	-0.00654761	-0.386922
Slc35b1	0.311999	0.00315992	-0.333536
Odc1	0.312046	0.035745	-0.436385
Hdac2	0.295748	0.0697558	-0.332761
Klhdc2	0.306159	0.0428438	-0.365472
Lap3	0.316698	0.169863	-0.380669
Dnajc3	0.296293	0.123544	-0.406446
Hs3st1	0.292888	0.16311	-0.334202
Pdcd5	0.339068	0.227733	-0.353421
Hmga2	0.397925	0.16731	-0.35888
Ruvbl1	0.362954	0.133376	-0.350256
Gcsh	0.369754	0.165325	-0.396153
Mrpl17	0.366973	0.309625	-0.402713
Fkbp1a	0.363329	0.302446	-0.447263
Fbl	0.362311	0.347558	-0.383067
Guk1	0.268292	0.285582	-0.34453
Atp5g1	0.338226	0.34803	-0.323679
Smyd2	0.287559	0.290744	-0.356209
Cdk2ap1	0.259496	0.221704	-0.342764
Deb1	0.267292	0.272974	-0.309666
Mthfd2	0.322259	0.246156	-0.345393
Nop56	0.353727	0.281454	-0.313498
Cct7	0.368811	0.230614	-0.329509
Nudcd2	0.341948	0.181466	-0.328252
Slc25a5	0.328978	0.201018	-0.376164
Nhp2l1	0.306766	0.298346	-0.314629
Bex2	0.302736	0.259452	-0.357516
Lmo4	0.35368	0.124396	-0.391604
Ostc	0.347287	0.0782458	-0.425127
Aprt	0.333188	0.199016	-0.449833
Bok	0.278996	0.107385	-0.504904
Ccne1	0.284363	0.200196	-0.48536
Chchd4	0.344897	0.370994	-0.264126
Ppif	0.35	0.217964	-0.303103
Ebna1bp2	0.384463	0.281069	-0.299824
Ndufaf4	0.375325	0.265388	-0.279505
Ddx18	0.370815	0.198324	-0.317994
Sms	0.353533	0.228444	-0.287353
Cct3	0.370021	0.124558	-0.238378
Pfkl	0.376562	0.099245	-0.294258
Farsb	0.320377	0.110544	-0.321588
Eif4e	0.34107	0.0891155	-0.290766
Srsf3	0.340405	0.276884	-0.214045
Syncrip	0.313407	0.301237	-0.199987
Eif1ad	0.288114	0.329478	-0.233206
Dpy30	0.344003	0.273806	-0.246472
Pcbp4	0.353887	0.346224	-0.265872
Chchd1	0.319096	0.283107	-0.214778
Timm17a	0.305234	0.326325	-0.242842
Tmem97	0.304548	0.270974	-0.271756
Cycs	0.398885	0.281753	-0.214754
Polr2f	0.368429	0.359795	-0.178455
Llph	0.386268	0.30861	-0.193528
Apex1	0.406462	0.272182	-0.184716
Psmc4	0.383468	0.204989	-0.231826
Psma6	0.377178	0.263343	-0.171654
Ahsa1	0.409468	0.295198	-0.228682
Tuba1a	0.445498	-0.081928	-0.723167
Tmem158	0.463522	-0.143932	-0.750366
Rbp1	0.44038	-0.115316	-0.656096
Fth1.1	0.390048	-0.118094	-0.671347
Emid1	0.32023	-0.116832	-0.666466
Gm1673	0.214266	-0.054239	-0.626758
Osr1	0.28764	-0.046976	-0.612674
Spon2	0.208822	-0.300399	-0.700843
Serpinh1	0.277843	-0.268664	-0.594721
Pdlim7	0.226739	-0.131437	-0.494382
Mgp	0.379332	-0.242154	-0.571534
Atxn10	0.219321	-0.155403	-0.526298
Fjx1	0.311489	0.0652319	-0.523136
Tspan3	0.251575	-0.1008	-0.473279
Id4	0.284967	-0.0618571	-0.514991
Hspa5	0.294887	-0.049086	-0.467435
Gyltl1b	0.292766	-0.0295746	-0.471274
Abracl	0.130194	-0.145009	-0.544187
Flna	0.162083	-0.0829438	-0.499553
Nnat	0.102823	0.110568	-0.488394
Fgfr1	0.146058	-0.0056143	-0.582721
Oat	0.0878818	-0.185338	-0.64421
Hmgn3	0.0592378	-0.117163	-0.582984
Rian	0.163506	0.130232	-0.637789
Rcn1	0.250454	0.00505512	-0.626337
Tmem167	0.22776	0.0347403	-0.535714
Sec61b	0.206195	0.0604053	-0.593728
Gpc3	0.215696	-0.0804555	-0.542949
Itga6	-0.0215111	-0.0921664	-0.524575
Fxyd3	-0.0662873	-0.136298	-0.506248
Tpm2	0.0487452	-0.239485	-0.793544
Vcan	0.0274686	-0.181018	-0.703861
Itm2c	0.11818	-0.167109	-0.608335
Col4a1	0.0443261	-0.107513	-0.640373
Lcn2	0.0413108	-0.0971456	-0.321769
Dap	0.105073	-0.152165	-0.412533
Fkbp9	0.123451	-0.0985407	-0.408765
Pfn1	0.0863772	-0.0977979	-0.408007
Serp1	0.182895	0.060421	-0.410555
Fkbp11	0.215259	-0.000349931	-0.382597
Fryl	0.223703	0.122646	-0.328121
Trnp1	0.200726	-0.016303	-0.382523
Stard5	0.230203	-0.000528601	-0.348247
Ppic	0.14585	-0.0708741	-0.390643
Nt5c	0.188972	-0.0482157	-0.347703
Plek2	0.202065	0.0632808	-0.34134
Eid1	0.19004	-0.025893	-0.36763
Dag1	0.153188	-0.0688126	-0.426835
Anxa6	0.153358	-0.0387301	-0.436291
Tmem176a	0.198788	-0.105747	-0.485223
Rcn3	0.142411	-0.199043	-0.457302
Crispld2	0.258716	-0.175735	-0.358188
Phlda3	0.258343	-0.0833932	-0.415579
Kremen2	0.233372	-0.246302	-0.385903
Phyh	-0.0582525	-0.260375	-0.44131
Csrp1	0.0683575	-0.368516	-0.497893
Mfge8	0.0774354	-0.368152	-0.370724
Lxn	0.06213	-0.282959	-0.366827
Actg1	0.09588	-0.260078	-0.371994
Tmem176b	0.243344	-0.285994	-0.358312
Nfkbia	0.0581353	-0.392169	-0.292081
Fbxo32	0.0756244	-0.273962	-0.26039
Tuba1c	0.0577893	-0.191151	-0.166394
Bex4	0.34636	0.550861	0.172456
Bex1	0.297791	0.651479	0.27537
Arl6ip1	0.213059	0.180648	0.247109
Cenpf	0.205698	0.215656	0.144432
Hmgb2	0.298325	0.33983	0.158409
Psmd12	0.381854	0.285731	-0.112513
Dnaja1	0.2949	0.0910314	-0.20377
Psma4	0.279987	0.0584474	-0.1964
Psmd6	0.304656	0.0738159	-0.189735
Psmc2	0.345445	0.0717278	-0.0967865
Tecr	0.286957	0.160657	-0.140026
Suclg1	0.173814	-0.0353491	-0.0610132
Snhg3	0.134099	0.158242	-0.19141
Vdac3	0.207812	-0.0134637	-0.155847
Taf1d	0.215235	0.171356	-0.181236
Pbk	0.208578	0.117808	-0.0180788
Cmc2	0.201043	0.28654	-0.0131355
Cdv3	0.201148	0.299421	-0.0088593
Mad2l1	0.225372	0.238042	0.0386201
Cdc20	0.29196	0.206044	-0.0479103
Rangap1	0.280321	0.205014	-0.0115494
Pradc1	0.152232	0.350955	-0.21334
Ybx3	0.176743	0.323106	-0.109108
Nop10	0.20128	0.322349	-0.175259
Cenpm	0.189259	0.264485	-0.119474
Got2	0.197156	0.0860299	-0.134266
Pla2g12a	0.233933	0.174498	-0.247157
Sox10	0.203712	0.191462	-0.235964
Mphosph10	0.261366	0.304947	-0.179351
Nop16	0.242404	0.340369	-0.21768
Strap	0.297719	0.250064	-0.23934
Eprs	0.296476	0.312342	-0.222741
Wdr43	0.280687	0.338263	-0.227448
Gars	0.278787	0.0969129	-0.205373
Polr2e	0.279198	0.152088	-0.204277
Gps1	0.292116	0.210681	-0.177285
Uchl5	0.299391	0.245574	-0.131196
Prpf19	0.270271	0.19625	-0.178107
Rangrf	0.290142	0.385561	-0.144652
Aimp2	0.324443	0.312166	-0.124817
Timm13	0.318282	0.339649	-0.117835
Ak2	0.320224	0.224623	-0.0841319
Mrps34	0.286537	0.346224	-0.106712
Tfap2b	0.335947	0.423094	-0.141771
Bola3	0.283387	0.312502	-0.238052
Shisa2	0.24833	0.424613	-0.205852
Sars	0.0718599	0.144177	0.0670644
Socs2	0.179854	0.38025	0.0468351
Nudt4	0.14575	0.264923	-0.0161957
Fdps	0.153978	0.272625	0.157327
Tmem238	0.1639	0.391486	0.0578531
Coq7	0.168788	0.30995	0.0058026
Glrx	0.162405	0.267693	-0.0195843
Cited4	0.116292	-0.0242108	-0.0469752
Crip2	0.0667245	0.18193	-0.148273
Kcnn4	0.0223962	0.106163	-0.0909059
Notch1	0.0412453	0.368457	-0.0306217
Hey1	0.0965135	0.378392	-0.0569412
Gnai2	0.674721	0.320926	-0.646526
Manf	0.556638	0.159316	-0.677204
Emb	0.519388	0.117047	-0.697914
Fam162a	0.471551	0.241143	-0.54829
Hsp90b1	0.488558	0.162751	-0.598694
Pgam1	0.532099	0.229714	-0.605566
Pkm	0.542582	0.265646	-0.671086
Ppa1	0.594884	0.29981	-0.693858
Srm	0.585551	0.479589	-0.616077
Mrpl20	0.508183	0.391509	-0.616148
Aldoa	0.49085	0.107395	-0.40757
Gnl3	0.471525	0.377457	-0.42032
Nolc1	0.475245	0.381995	-0.405625
Prmt1	0.55498	0.314414	-0.490417
Galk1	0.534195	0.262383	-0.442419
Akr1b3	0.3589	0.225085	-0.540989
Clns1a	0.365846	0.211166	-0.442875
Pgp	0.369778	0.277076	-0.464659
Fscn1	0.405514	0.162716	-0.540196
Isyna1	0.431725	0.184509	-0.484171
Phgdh	0.396719	0.0928884	-0.621167
Dtymk	0.427242	0.262982	-0.529492
Pin1	0.445863	0.327328	-0.46971
Hras	0.432733	0.357767	-0.515804
Sdf2l1	0.418357	0.217849	-0.539501
Etv4	0.426845	0.160175	-0.539895
Rcl1	0.420565	0.162576	-0.443174
Etv5	0.49685	0.334729	-0.658815
Psph	0.484222	0.363407	-0.641441
Calr	0.437629	0.110941	-0.667429
Rexo2	0.280762	0.225701	-0.552454
Ptn	0.346716	0.156244	-0.72609
Siva1	0.334783	0.267418	-0.599277
Tubb5	0.338239	0.150739	-0.586456
Tuba1b	0.415215	0.224195	-0.622865
Gapdh	0.413553	0.225091	-0.658531
Mif	0.315905	0.235883	-0.551752
Ran	0.488837	0.421853	-0.56239
Anp32b	0.545496	0.533622	-0.544525
Nme1	0.601037	0.514908	-0.520392
Hspd1	0.579844	0.538362	-0.49867
Lyar	0.650245	0.655015	-0.582575
Rrm2	0.381806	0.37584	-0.394251
Gpx2	0.359418	0.403095	-0.301915
BC006965	0.387774	0.448886	-0.302448
Dctpp1	0.539194	0.551108	-0.388339
Dut	0.444659	0.35117	-0.379158
Cks1b	0.471171	0.439194	-0.380057
Snrpa1	0.571901	0.308557	-0.442361
Pa2g4	0.618721	0.384563	-0.353742
Cacybp	0.560177	0.461084	-0.451692
Ncl	0.607428	0.478482	-0.405848
Set	0.573671	0.444193	-0.424641
Ube2s	0.469615	0.346676	-0.355276
Psat1	0.400876	0.265411	-0.33624
Anp32a	0.430855	0.30575	-0.51435
C1qbp	0.466713	0.315306	-0.529866
Cct6a	0.415813	0.275143	-0.484106
Higd1a	0.411731	0.170658	-0.47798
Npm3	0.3759	0.335498	-0.498926
Hspe1	0.434223	0.376529	-0.458391
Eif5a	0.40571	0.279189	-0.422079
Hsp90aa1	0.533883	0.372351	-0.141456
Tpi1	0.441871	0.234917	-0.178822
Ddx39	0.489762	0.234547	-0.234612
Tomm40	0.448792	0.398074	-0.352058
Mrpl12	0.451855	0.406385	-0.289475
Tomm5	0.413394	0.477662	-0.270362
Uchl3	0.419432	0.42733	-0.315151
Nudc	0.485162	0.49685	-0.233984
Nhp2	0.460846	0.466128	-0.171214
Sssca1	0.433244	0.471928	-0.255155
Txnl4a	0.460563	0.320867	-0.295152
Rsl1d1	0.410891	0.336394	-0.341203
Wdr18	0.424963	0.223862	-0.319202
Tomm22	0.422136	0.283733	-0.28147
Gcat	0.48891	0.209439	-0.409839
Gar1	0.426922	0.28395	-0.371963
Nop58	0.429644	0.328018	-0.404283
X1110008F13Rik	0.432228	0.282449	-0.41771
Eif2s1	0.449605	0.142775	-0.312814
Cct8	0.387693	0.164173	-0.336284
Ifrd2	0.470997	0.288126	-0.343762
Ppid	0.43745	0.294128	-0.338744
Dkc1	0.443417	0.322673	-0.294748
Smc4	0.364395	0.45206	-0.0230933
Top2a	0.372717	0.447463	-0.0463216
Cdca3	0.232896	0.331404	-0.0330298
Tk1	0.328339	0.269321	-0.00857864
Ccna2	0.307281	0.334245	-0.0447323
Smc2	0.336371	0.36122	-0.103089
Dnajc2	0.418079	0.381225	-0.242759
Srsf7	0.442056	0.350838	-0.228876
Tubb4b	0.444352	0.247696	-0.217619
Tyms	0.42808	0.263588	-0.152889
Lsm2	0.403968	0.401714	-0.176694
Cenpa	0.343227	0.330065	-0.166843
Mrpl18	0.31053	0.390148	-0.145499
Ccnb1	0.416061	0.288762	-0.0185333
Cdca8	0.417101	0.40457	-0.0385234
H2afx	0.450831	0.4396	-0.110603
X2810417H13Rik	0.499792	0.526682	-0.333239
Hist1h2ap	0.717854	0.649805	0.00249259
Ube2c	0.500032	0.567976	-0.127503
Birc5	0.508446	0.531185	-0.0715487
Cks2	0.50953	0.427596	-0.244524
Spc24	0.417486	0.374883	-0.163801
Cdk1	0.465999	0.388041	-0.132704
Ccnd1	-0.0669354	1.2734	0.746387
Cldn10	-0.447128	0.366245	0.088824
Mgst1	0.0729824	0.282881	0.313076
Cmas	0.0170609	0.317229	0.403547
Plpp2	-0.0420718	0.247669	0.245619
Dbi	-0.0541754	0.0689823	0.102183
Id2	0.0463003	0.169253	0.166695
X2610528A11Rik	-0.128437	0.45496	0.319938
Elf5	-0.226359	0.118558	0.47379
Aldoc	-0.133368	0.215554	0.536806
Aldh1a7	-0.292475	0.0170324	0.657047
Chchd10	-0.1304	0.208093	0.664386
Hes1	-0.178306	0.396512	0.750919
Jund	-0.127991	0.180063	0.7945
Cldn6	-0.120766	0.0399461	0.764147
H2afv	-0.201744	-0.107316	0.245691
Xist	-0.213816	-0.255525	0.284882
Cryab	-0.281352	-0.23987	0.347777
Cd81	-0.260926	-0.303092	0.399455
Gabarap	-0.264065	-0.233676	0.343438
Pbx1	-0.239849	-0.064384	0.414553
Sat1	-0.244967	-0.111956	0.335343
Id3	-0.240143	-0.132241	0.143253
Sypl	-0.185325	-0.0783275	0.311848
Pglyrp1	-0.249428	-0.17869	0.314051
H3f3b	-0.180381	-0.115602	0.328079
Npc2	-0.185186	-0.120162	0.302033
Gadd45b	-0.181865	-0.146777	0.296792
Gdpd1	-0.17569	-0.197463	0.341007
Slc15a2	-0.0432475	-0.0808733	0.250831
X0610040J01Rik	-0.051991	-0.0058294	0.207676
Krt23	-0.0722999	-0.0386643	0.212494
Alad	0.0708326	0.0981972	0.317686
Atp6v1g1	-0.0386722	-0.0328353	0.268635
Chmp4b	-0.0105332	0.0829439	0.298677
Pmm1	-0.0165374	0.0796673	0.337876
Sorbs2	-0.00259006	0.299603	0.440287
Chchd7	-0.0237916	0.0891159	0.429013
Hmgn5	-0.0851235	0.155747	0.415004
Nectin4	-0.161611	0.152833	0.460848
Glul	-0.249451	-0.0346969	0.510493
Slc9a3r1	-0.245606	0.0775438	0.535048
Tspan13	-0.0964182	0.0938633	0.60316
Rhov	-0.163512	-0.023636	0.538379
Capg	-0.108269	-0.00556681	0.528713
Rab25	-0.171209	0.0959687	0.660073
Bspry	-0.196646	0.189173	0.605569
Pon2	-0.162864	0.153755	0.573965
Gm16136	-0.166709	0.189746	0.57644
Foxc1	-0.100562	-0.0314611	0.423017
Acaa2	-0.0711755	0.029527	0.433993
Cgn	-0.102802	0.0298298	0.379918
Proser2	-0.117122	0.00930374	0.408653
Mal2	-0.108966	0.0309504	0.353808
Kcnk1	-0.182588	-0.0802231	0.496006
Ctsh	-0.172177	-0.051353	0.363618
Rab15	-0.179315	-0.0167702	0.399906
Cmtm8	-0.206139	0.0106895	0.308907
Gstt3	-0.212825	-0.122005	0.311067
Peg3	-0.180734	-0.0985495	0.316952
Hist3h2ba	-0.134835	-0.0415378	0.281414
H1f0	-0.137077	-0.0410057	0.292238
X9430076C15Rik	-0.1829	-0.0805652	0.46028
Baiap2	-0.189356	-0.11192	0.478857
Rnh1	-0.194164	-0.0628205	0.471193
Zfand5	-0.213597	-0.0201319	0.495567
Arl4c	-0.133626	-0.0421644	0.484215
Pkp4	-0.141471	0.0556021	0.526719
mt.Rnr2	-0.147094	-0.0526003	0.432662
Iqgap1	-0.177867	0.0549562	0.378236
Edn1	-0.143987	-0.0079407	0.386253
Hspa1a	-0.129209	-0.00769317	0.384315
Chmp2b	-0.0962855	-0.155441	0.406243
Atp6v0e	-0.11051	-0.186776	0.36526
Lrrfip1	-0.0998751	-0.035871	0.348273
Crb3	-0.12407	-0.019008	0.408333
Jup	-0.150418	0.0893722	0.445777
Acsl5	-0.0928295	0.0415104	0.470246
Ezr	-0.031459	0.144932	0.449363
Mapk13	-0.0516847	0.0214688	0.370565
Cd24a	0.0187524	-0.183137	0.132471
Gpx8	-0.0376267	-0.145665	0.0865158
Hist3h2a	-0.0548697	0.0284687	0.228758
Ltbp1	-0.0120973	-0.107099	0.25681
Pdlim1	0.00453398	-0.135043	0.252355
S100a10	0.0966883	0.0994228	-0.0130494
Ldhb	0.0907367	-0.187439	-0.0443404
Cyba	0.104221	-0.0589028	0.154675
Mpped2	-0.0919352	0.00964482	0.381881
Upk3a	-0.0892122	-0.0177511	0.334588
Klf3	-0.195692	-0.134752	0.392431
Ikzf2	-0.173703	-0.104058	0.36189
Lrrc26	-0.155661	-0.150355	0.393277
Tmem141	-0.151623	-0.119384	0.366888
Thbs1	-0.167118	-0.192625	0.29706
Tmem59	-0.187276	-0.21307	0.341307
Krt4	-0.100045	-0.0968713	0.358213
Atp6v1b1	-0.081642	-0.0833346	0.339205
Mpc2	-0.129465	-0.0801641	0.287487
Cat	-0.135766	-0.0724464	0.314788
Cystm1	-0.0861024	-0.0449279	0.414786
Esp18	-0.0929876	-0.0929876	0.355487
Sox4	-0.0315928	-0.331201	0.371961
Itm2b	-0.132101	-0.330358	0.269184
Nrep	-0.0880012	-0.185294	0.318443
Dusp1	-0.0829775	-0.219254	0.362342
Timp3	-0.163382	-0.160814	0.388994
Cdkn1a	-0.130392	-0.114917	0.430033
Hist1h2bc	-0.177383	-0.180041	0.303932
Igf2	-0.126127	-0.0734311	0.349862
Tspan8	-0.0687016	-0.0650614	0.31686
Map1lc3a	-0.298882	-0.340694	0.276365
Tmsb4x	-0.301194	-0.419214	0.309793
Pnrc1	-0.309409	-0.429881	0.142468
Junb	-0.279412	-0.496225	0.192964
Tpm1	-0.146328	-0.376356	0.159987
Ier3	-0.1638	-0.427325	0.11955
X2810474O19Rik	-0.0886807	-0.130578	0.216658
Wls	-0.169143	-0.224224	0.0989302
Egr1	-0.208232	-0.206797	0.161728
Krt17	-0.222033	-0.350466	-0.150551
Cbr2	-0.18606	-0.287962	0.181609
Anxa3	0.0689847	-0.222215	0.232734
Cd9	-0.0679815	-0.372898	0.0509162

## Sheet: Proacinal cell
	scaled normalised log2(UMI+1)
Gene_name	multipotent	bipotent_2	proacinal
Rexo2	0.278081	0.225928	0.767807
Gpx2	0.356063	0.385642	0.902563
Deb1	0.267063	0.340712	0.575003
Pradc1	0.149257	0.365759	0.482695
Tmem238	0.161034	0.388778	0.579861
Vdac2	0.142709	0.0847871	0.462229
Got2	0.196449	0.0930329	0.372013
Pbk	0.209826	0.147828	0.403134
Eif4ebp1	0.128665	0.142687	0.398038
Fam195a	0.10885	0.164422	0.380096
Alyref	0.135446	0.24374	0.406098
Naa50	0.156738	0.18853	0.382386
Cmas	0.0155304	0.302429	0.667461
Id2	0.0462284	0.138978	0.635004
Lcn2	0.0422149	-0.0344592	0.509473
Ybx3	0.177922	0.306843	0.553604
Snhg3	0.132409	0.170735	0.509275
Rps27l	0.0900792	0.148269	0.566612
Chchd10	-0.130685	0.137952	1.10754
Crip2	0.0646939	0.18104	0.927638
Kcnn4	0.0230837	0.120976	1.14934
Sec11c	-0.0295917	0.0246446	0.991711
Aldoc	-0.132111	0.214658	0.877755
S100a16	-0.137652	0.0376112	0.451403
Pon2	-0.164488	0.14441	0.541027
Zfand5	-0.212307	-0.0193103	0.405012
Rab25	-0.17205	0.118797	0.734944
Elf5	-0.227053	0.0794426	0.589352
Slc9a3r1	-0.245164	0.0290941	0.627848
Sypl	-0.186201	-0.0896057	0.589118
Kcnk1	-0.18162	-0.0557601	0.551918
Epcam	-0.21399	-0.193578	0.552764
Serp1	0.180946	0.0626709	0.75682
Sec61b	0.207109	0.061001	0.549102
Nans	0.13975	-0.0505366	0.452183
Tpd52l1	0.0864916	-0.0325832	0.573021
H2afj	-0.0497384	-0.0121044	0.65746
Dbi	-0.0543589	0.0360316	0.741763
Syngr2	-0.00952691	-0.0116038	0.693065
Tspan13	-0.0970569	0.0559024	0.800778
Fxyd3	-0.0673505	-0.121531	0.841438
Homer2	-0.0578329	-0.0916669	0.815801
Lpo	-0.10793	-0.092815	0.793977
Cd9	-0.0682465	-0.349737	0.572259
Cmpk1	-0.0554008	-0.158308	0.676223
Muc19	-0.10458	-0.057062	0.625956
Rap1gap	-0.0983461	-0.0886315	0.585393
Chpt1	-0.0940078	-0.0259791	0.556765
Gale	-0.0470069	-0.15441	0.607094
Creb3l1	-0.109725	-0.0776099	0.627771
Rab3d	-0.090107	-0.10333	0.587408
Spdef	-0.0977272	-0.110768	0.628611
Slc35a1	-0.0586337	-0.0244012	0.489461
Gde1	-0.0662791	0.00737055	0.482135
Uap1	-0.00355059	-0.0261427	0.440039
Trabd	-0.0236019	-0.0105156	0.433855
Gne	0.0287114	-0.0857942	0.461809
Gfpt1	-0.0484688	-0.106923	0.472531
Xbp1	0.00387918	-0.0747665	0.516798
Taldo1	-0.133331	-0.285499	0.353809
Gpx1	-0.0828502	-0.243589	0.388426
Tagln2	-0.123342	-0.125372	0.491363
Mien1	-0.0905187	-0.0837291	0.493718
Ceacam1	-0.128849	-0.0786772	0.490499
Cox6a1	-0.115152	-0.097049	0.501225
Tspan1	-0.116469	-0.079728	0.467569
Pla2g16	-0.129298	-0.0622029	0.44085
Wfdc2	-0.284845	-0.459961	0.470075
Smim14	-0.17878	-0.28832	0.62358
Cracr2b	-0.328544	-0.144699	0.668841
Cmtm8	-0.206476	-0.0221313	0.746257
Gstt3	-0.213666	-0.151705	0.668462
Clic1	-0.214355	-0.24424	0.399535
Glul	-0.24845	-0.105123	0.452091
Ppp1r1b	-0.26445	-0.220552	0.419923
Ubald2	-0.160123	-0.0244712	0.514388
Rbm47	-0.202089	-0.144256	0.488724
Gdpd1	-0.175698	-0.199083	0.46954
Gnb2	-0.221328	-0.15219	0.580253
Sat1	-0.245404	-0.142709	0.559123
Wfdc18	-0.714205	-0.678695	0.246464
Klf5	-0.483383	-0.216305	0.339896
Atp1b1	-0.553815	-0.348589	0.374881
Ehf	-0.51948	-0.227288	0.539969
Krt8	-0.712685	-0.393165	0.868048
Anxa1	-0.757212	-0.420229	0.626319
Plet1	-0.49211	-0.381958	0.695331
Neat1	-0.366796	-0.309181	0.791745
Cldn3	-0.593677	-0.259473	1.10812
Cldn7	-0.403005	0.00318516	0.97338
Atf3	-0.690169	-0.304729	0.137371
Jun	-0.613629	-0.125594	0.0153428
Alcam	-0.497159	-0.120296	0.0611686
Btg2	-0.552397	-0.731547	-0.209091
Tmsb4x	-0.301187	-0.424956	-0.341536
Pmm1	-0.0169251	0.0415329	0.25427
Nrarp	-0.0616349	0.158034	0.178997
Sfn	-0.022909	0.144894	0.190063
Gipc1	0.0970828	0.126375	0.033776
Cd63	-0.0262711	0.0405992	0.0366656
Eif3j1	0.111802	0.230649	0.319385
Pam16	0.089414	0.241032	0.343134
Hacd2	0.0186523	0.206629	0.267301
Kmt5a	0.0796263	0.230382	0.264189
Dnajc21	0.0901462	0.260435	0.193417
Ormdl2	0.0732793	0.040133	0.287795
Dohh	0.0864554	0.118594	0.317919
Cltb	0.06548	0.143648	0.325912
Acot7	0.0305156	0.111184	0.414026
Dnajc19	0.0554256	0.203906	0.327257
Uqcrfs1	0.0822931	0.0601661	0.344748
Snrpf	0.121225	0.150003	0.369621
Sod2	0.116979	0.135437	0.302566
Mrpl14	0.0215145	0.139475	0.234055
Mettl9	0.0783498	0.116709	0.206532
Dnmt1	0.050787	0.154708	0.21924
Jtb	0.00708813	0.069147	0.283008
Lad1	-0.0272228	0.109047	0.291727
Ezr	-0.0336438	0.160602	0.269795
Rian	0.165357	0.121311	0.0973981
Pfn1	0.0847534	-0.0858899	0.0962777
Nt5c	0.188155	-0.0380433	0.0541391
Rpl36al	0.185488	0.151855	0.347717
Mydgf	0.192987	0.0527651	0.312169
Rer1	0.156691	0.0734399	0.291324
Lsm5	0.197111	0.118334	0.303012
Tex30	0.167931	0.122158	0.349103
Fkbp2	0.148662	0.0235522	0.320878
Tst	0.0995834	0.117811	0.284459
Uqcrq	0.141145	0.138141	0.303486
Srp19	0.112325	0.118765	0.348215
Mki67	0.144267	0.23669	0.245996
Cmc2	0.198916	0.236993	0.219807
Cenpm	0.18807	0.283572	0.30163
Gorasp2	0.155453	0.182064	0.292445
Racgap1	0.14436	0.172501	0.272056
Polr1d	0.121985	0.149721	0.31479
Nol7	0.113752	0.137113	0.263239
Mrpl57	0.127993	0.183839	0.283559
Tmpo	0.100363	0.212211	0.251533
Emc6	0.14727	0.250357	0.261867
Serpine2	0.141409	0.0294115	0.204105
Bag2	0.0626815	0.066334	0.254448
Sars	0.0711545	0.125023	0.259844
X2810428I15Rik	0.111072	0.096229	0.159746
Spcs1	0.142376	0.0329118	0.116129
Cops7a	0.161094	0.16261	0.167325
Zfp706	0.167791	0.228543	0.162876
Ube2a	0.161899	0.186798	0.148417
Pmf1	0.149486	0.0689048	0.211023
Mrpl30	0.155377	0.118108	0.210531
Suclg1	0.172551	-0.0348436	0.176565
Tkt	0.170087	-0.00733678	0.239246
H1f0	-0.133762	-0.0270859	0.350932
Mpc2	-0.128116	-0.0627609	0.319307
Crb3	-0.124893	-0.0369427	0.317479
Rtn3	-0.0445201	-0.0402803	0.346529
Stard10	-0.0635544	-0.00873036	0.413195
Srp9	-0.000246711	0.0629376	0.412461
Cox7a2	-0.00646354	0.0113009	0.407532
Desi2	-0.015344	0.124852	0.424601
Gsr	-0.0415948	0.0942548	0.510008
Ralbp1	0.00992031	0.0429347	0.466779
Atp6v1g1	-0.038114	-0.0427847	0.495728
Stk39	-0.0210738	0.0558932	0.523584
Uqcr10	-0.0343515	0.0499972	0.474849
X0610040J01Rik	-0.0530989	-0.0113377	0.506042
Cthrc1	-0.0991257	-0.00288232	0.526658
Sorbs2	-0.00244194	0.288794	0.369332
Plpp2	-0.0435358	0.237445	0.476004
Rap1a	0.0309013	-0.0344555	0.299937
Krt23	-0.0712012	-0.0167675	0.306116
Palmd	-0.0927566	0.0626134	0.403075
Hmgn5	-0.0844527	0.076783	0.365843
Tpd52	0.0465688	-0.0401184	0.33485
Ssr4	0.0853221	-0.00613191	0.423351
Atp5g3	0.0637326	0.118904	0.394481
Uqcr11	0.0151979	0.0434207	0.34373
Tmem183a	0.106529	0.0741302	0.344943
Rbm3	0.111748	-0.00254803	0.332052
Cd24a	0.0188526	-0.185345	0.208469
Tuba1c	0.0601077	-0.138368	0.26363
Cited4	0.11516	-0.0577454	0.234343
Dap	0.105944	-0.179044	0.146043
X2610528A11Rik	-0.131053	0.380767	-0.18466
Cldn6	-0.121362	0.0152721	-0.0875045
Phlda1	-0.391382	0.279988	0.386298
Hes1	-0.179977	0.37596	0.157558
Gm16136	-0.168438	0.193228	0.196474
Nectin4	-0.161795	0.165823	0.354913
Bspry	-0.197045	0.146694	0.352498
Ccnd1	-0.0711957	1.33595	1.27446
Bpifa2	-0.268573	-0.214945	1.73729
Dcpp1	0.113142	-0.104967	1.24887
Pglyrp1	-0.249501	-0.18683	1.03068
Smgc	-0.256073	-0.164474	1.44869
Aqp5	-0.239748	-0.117217	1.33589
Cldn10	-0.448208	0.30436	2.29844
Krt18	-1.09385	-0.493121	1.47052
Ccnd2	1.00627	0.396186	-2.46082
Smoc2	0.160743	-0.502825	-1.61237
Pdgfa	0.342635	-0.313394	-1.67427
Sparc	0.305567	-0.381008	-1.61069
Cdkn1c	0.60893	-0.0525222	-1.73745
Krt14	0.499881	-0.482521	-1.82567
Emid1	0.323672	-0.0789847	-0.672165
Col4a2	0.283784	-0.100933	-0.77471
Pdlim7	0.228742	-0.148572	-0.703822
Tmem158	0.465846	-0.0998681	-0.653481
Col9a1	0.382513	0.0438267	-0.664683
Fth1.1	0.390281	-0.0599502	-0.698423
Rab38	0.28479	-0.0706407	-0.319613
Gyltl1b	0.293664	-0.0219936	-0.372518
Id4	0.286994	-0.0633106	-0.422908
Crispld2	0.262588	-0.157009	-0.330694
Kremen2	0.232874	-0.2408	-0.412659
Mgp	0.378728	-0.226726	-0.552197
Ceacam10	0.35094	0.00473297	-0.322133
Calm1	0.452778	0.00103198	-0.358539
Trnp1	0.201184	0.00849376	-0.322189
Fbln1	0.216467	0.0473051	-0.328353
Anxa6	0.153341	-0.00854619	-0.452836
Ppic	0.149116	-0.0457081	-0.390002
Slc3a2	0.276291	0.019161	-0.466987
Gpc3	0.216322	-0.0506546	-0.465344
Crlf1	0.303197	-0.109651	-0.540971
Phlda3	0.257901	-0.0608979	-0.538679
Tspan3	0.251619	-0.0728232	-0.471608
Meg3	0.330837	0.0195292	-0.350428
Osr1	0.289152	-0.021517	-0.438022
Fjx1	0.310476	0.0878967	-0.436353
Nsg1	0.329979	0.0819625	-0.417016
Bok	0.280792	0.103234	-0.343813
Tubb5	0.338197	0.144931	-0.371064
Ptn	0.348549	0.168529	-0.481782
Hmga2	0.397884	0.167631	-0.477391
Pfkl	0.37942	0.0859712	-0.347247
Trp53	0.349077	-0.0862657	-0.454152
Fkbp9	0.124398	-0.120213	-0.287924
Actg1	0.0958884	-0.237579	-0.27422
Oat	0.0862537	-0.206712	-0.329061
Abracl	0.131947	-0.112353	-0.297319
Atxn10	0.220529	-0.144103	-0.192734
Eid1	0.191046	0.00715583	-0.334901
Dag1	0.152009	-0.00943665	-0.292918
Nfkbia	0.0558436	-0.323587	-0.339737
Phyh	-0.0573859	-0.236041	-0.33453
Itga6	-0.0214645	-0.0682784	-0.285872
Csrp1	0.067301	-0.35883	-0.455403
Cald1	-0.0693552	-0.35841	-0.400482
Myl9	0.0771329	-0.154246	-1.08884
Sox4	-0.0319162	-0.347334	-1.07541
Krt15	-0.0188724	-0.556165	-1.27778
Sostdc1	-0.169071	-0.415729	-1.07728
Tpm1	-0.145414	-0.357201	-0.547722
Krt17	-0.219625	-0.350869	-0.825115
Nrep	-0.0853271	-0.26162	-0.784458
Tpm2	0.0496658	-0.189224	-0.753211
Vcan	0.0268524	-0.157996	-0.688294
Nnat	0.104837	0.124848	-0.640035
Flna	0.164017	-0.0394309	-0.743351
Tmem176a	0.200006	-0.0610222	-0.620576
Gm1673	0.214763	-0.00504776	-0.609961
Fgfr1	0.14609	0.00366198	-0.58999
Spon2	0.209764	-0.291001	-0.72631
Mfge8	0.0815059	-0.348884	-0.668994
Fbxo32	0.0751658	-0.293154	-0.633483
Hmgn3	0.0578648	-0.137421	-0.476991
Itm2c	0.118283	-0.111485	-0.550119
Rcn3	0.141245	-0.176453	-0.474657
Lxn	0.0635803	-0.314249	-0.47732
Col4a1	0.0468765	-0.0994256	-0.497694
Ndufa5	0.17247	0.0602574	0.198134
Fen1	0.147744	0.125305	0.254793
Ola1	0.176502	0.174918	0.268553
Pop5	0.190935	0.191816	0.227317
Idh3a	0.215394	0.105636	0.284974
Hspa9	0.237124	0.206759	0.254591
Txnl1	0.236276	0.14314	0.242972
Gspt1	0.199994	0.21634	0.224036
Nars	0.205459	0.0642994	0.190222
Eif2s2	0.212802	0.138986	0.218643
Mrpl51	0.252014	0.149937	0.246664
Eif1ax	0.238138	0.150717	0.236882
Mad2l1	0.227989	0.21938	0.257537
Ndufs7	0.174739	0.182102	0.258757
Spc25	0.217373	0.204537	0.184412
Hint1	0.225277	0.18365	0.18382
Bcas2	0.276425	0.169667	0.0894996
Txn1	0.214321	0.136727	0.109279
Hn1	0.233225	0.160439	0.140738
Fkbp11	0.215304	0.0403808	0.156006
Dnajb11	0.271348	0.103037	0.172668
Dad1	0.208289	0.0117583	0.102568
Krtcap2	0.24736	0.142083	0.113364
Sec13	0.22983	0.0748616	0.0845216
Pla2g12a	0.234151	0.164508	0.303564
Naa10	0.272091	0.0956234	0.302966
Pcbp1	0.254187	0.114926	0.286537
Gtf2a2	0.24784	0.149169	0.278606
Ostc	0.345808	0.126942	0.228213
Dnajc3	0.293453	0.118452	0.289518
Cdca3	0.231454	0.352048	0.391379
Bag1	0.273518	0.199567	0.385914
Cenpw	0.206448	0.215665	0.413911
Tmem97	0.303878	0.284292	0.357996
Lrrc59	0.347047	0.179013	0.366239
Ccna2	0.305896	0.356956	0.371243
Hmgb2	0.297912	0.324346	0.356529
Fkbp4	0.355683	0.240589	0.332213
Uchl5	0.302641	0.234004	0.316051
Cdc20	0.293036	0.235894	0.262381
Smyd2	0.288787	0.317314	-0.0336858
Lsm6	0.309208	0.38396	0.0514142
Cenpf	0.207975	0.200283	0.0535276
Lsm4	0.262445	0.302605	0.0641274
Uqcc2	0.206131	0.211781	0.0738244
Lig1	0.225872	0.18465	0.136217
Smc3	0.229931	0.27746	0.0540207
Mrps24	0.219217	0.240627	0.099292
Dynll2	0.267502	0.244705	0.0664471
Tmem54	0.163367	0.238622	0.171745
Dhfr	0.183754	0.247873	0.17376
Rrm1	0.183578	0.150514	0.163392
Stra13	0.156094	0.20229	0.166904
Nudt4	0.144727	0.270867	0.0754289
Pomp	0.179434	0.160083	0.0646776
Bola2	0.211008	0.176234	0.122003
Uck2	0.178644	0.155822	0.15295
Rfc4	0.165345	0.242202	0.18598
Fdps	0.154586	0.2089	0.144432
Ap4s1	0.153638	0.137313	0.157713
Mrps26	0.263475	0.236727	0.201256
Mrpl36	0.24211	0.15504	0.171237
Grpel1	0.239625	0.161837	0.185996
Mrpl28	0.25369	0.2493	0.191714
Tmem147	0.21022	0.217793	0.206407
Cdk2ap1	0.259645	0.23932	0.176926
Taf1d	0.216726	0.242827	0.162976
Gars	0.28002	0.0981751	0.222593
Rangap1	0.280454	0.209681	0.214884
Fam136a	0.232215	0.302975	0.190785
Tipin	0.231367	0.271123	0.199709
Tomm20	0.251991	0.250352	0.157333
Mrps7	0.225773	0.281221	0.140803
Rangrf	0.28925	0.435716	0.311343
Shisa2	0.247978	0.480535	0.314774
Nop10	0.202156	0.320882	0.266418
Coq7	0.167601	0.323365	0.318151
Glrx	0.160842	0.254714	0.326621
Gmnn	0.310927	0.296373	0.214281
Mrpl18	0.308992	0.394714	0.279839
Sfxn1	0.333858	0.331423	0.257957
Timm13	0.316307	0.345324	0.168688
Cyc1	0.291466	0.24423	0.207597
Cycs	0.397815	0.286181	0.219701
Eif5a	0.405508	0.295414	0.163545
Phb2	0.336338	0.237783	0.19061
Mrps18b	0.318928	0.202618	0.138246
Ak2	0.318191	0.216471	0.178211
U2af1	0.327602	0.249298	0.164799
Timm17a	0.303886	0.310611	0.169305
Rrp15	0.334038	0.320167	0.116981
Tk1	0.330118	0.24367	0.16359
Smc2	0.33737	0.368077	0.263651
Smc4	0.363569	0.419654	0.266699
Top2a	0.374976	0.411971	0.271347
Ppm1g	0.298426	0.288983	0.164638
Bex2	0.301848	0.266734	0.116263
Bola3	0.282199	0.30226	0.1503
Atp5g1	0.337472	0.372138	0.216218
Dpy30	0.345041	0.280547	0.212494
Cenpa	0.34138	0.403359	0.236199
Guk1	0.2686	0.330395	0.274819
Bex4	0.344207	0.536523	0.38696
Bex1	0.296406	0.66185	0.294506
Vps36	0.130683	0.373766	0.00913645
Rgs2	0.21051	0.142742	0.0601829
Socs2	0.178814	0.394964	0.0979288
Gm266	0.0391168	0.401889	0.0397487
Mgst1	0.0735893	0.304424	0.261934
Notch1	0.0396666	0.409713	0.101019
Hey1	0.095897	0.467562	0.229182
Manf	0.55727	0.197746	0.241407
Higd1a	0.413931	0.162814	0.0427103
Sdf2l1	0.417993	0.221756	0.0198396
Tuba1b	0.414971	0.234544	0.221203
Pgp	0.369957	0.261384	0.171514
Tomm5	0.412475	0.467496	0.188237
Nhp2	0.459678	0.434028	0.213796
Cdk1	0.466933	0.374361	0.287846
Mrpl12	0.449414	0.400135	0.284176
Lsm2	0.40412	0.453108	0.180428
Cdca8	0.416342	0.466245	0.222876
Uchl3	0.419255	0.456864	0.235091
Tomm40	0.447404	0.413404	0.188406
Spc24	0.41861	0.432528	0.158311
Dut	0.444768	0.35897	0.133935
Gar1	0.426355	0.296516	0.160738
X1110008F13Rik	0.431079	0.301298	0.0895756
Tyms	0.428332	0.291089	0.0521512
Ran	0.488457	0.439395	0.141823
Ube2s	0.469707	0.411682	0.0875071
Ppa1	0.593115	0.339622	0.125751
Hspd1	0.580192	0.524777	0.0986038
Nme1	0.601071	0.523344	0.124034
Ddx39	0.487225	0.248676	0.147664
Ccnb1	0.418383	0.290149	0.135087
Tpi1	0.442231	0.249963	0.0740436
Eif2s1	0.450151	0.183555	-0.0144558
Ifrd2	0.46911	0.286871	0.0891877
Mrpl20	0.507521	0.39196	0.0674082
Nolc1	0.473632	0.380204	0.0597469
Srm	0.585253	0.512796	0.348532
Lyar	0.649011	0.696419	0.318949
Tubb4b	0.442967	0.273475	0.414683
Rrm2	0.38266	0.361157	0.431128
X2810417H13Rik	0.500232	0.522865	0.388539
H2afz	0.438501	0.442166	0.384236
Cks2	0.511358	0.433841	0.355369
Ube2c	0.502398	0.640989	0.487201
Birc5	0.506244	0.515523	0.522349
Slc35b1	0.311301	-0.0149963	-0.0783848
Hspa5	0.296082	-0.0425938	-0.129858
Pdia3	0.318908	0.00629558	-0.169565
Hdac2	0.295904	0.0666644	-0.23234
Snrpb2	0.323467	0.0501805	-0.144081
Hyal2	0.343495	0.00725866	-0.229871
Stard5	0.23144	0.051612	-0.186228
Tmem167	0.230116	0.0480182	-0.188353
Plek2	0.201448	0.0483287	-0.182223
Fryl	0.222807	0.133892	-0.153147
Sox10	0.20246	0.169294	-0.167763
Ctbp2	0.25566	0.0565593	-0.129544
Tmem266	0.243792	0.122229	-0.113871
Psma4	0.28072	0.0691995	-0.0201034
Atic	0.261181	0.0896909	-0.0763257
Rcn1	0.250648	0.0725691	-0.0581343
Odc1	0.310102	0.0386834	-0.124281
Psmd6	0.30401	0.0831656	-0.0998607
Cdv3	0.200236	0.285907	-0.104125
Tecr	0.285925	0.17827	-0.120493
Ccne1	0.282907	0.191387	-0.18231
X9130401M01Rik	0.266467	0.162878	-0.15866
Psma7	0.329204	0.192878	-0.0419773
Akr1b3	0.358774	0.221268	-0.0234201
Gcsh	0.368544	0.205836	-0.0329907
Snrpd3	0.353581	0.224005	-0.0336154
Ddx18	0.370319	0.224979	0.0140296
Phf5a	0.344333	0.245673	0.0778384
Emg1	0.394807	0.309836	0.0390231
Snrpd1	0.392426	0.280626	0.0327868
Mrpl17	0.367208	0.340921	0.0521164
Srsf3	0.341265	0.307939	0.0695827
Ppp1r14b	0.371843	0.371657	0.0865276
Mrps34	0.285467	0.342192	0.073485
Eif1ad	0.285862	0.351484	0.0937742
Canx	0.30847	0.195628	0.017
Glrx5	0.327736	0.321101	0.0228214
Mthfd2	0.320314	0.28078	0.0841397
Ptges3	0.317428	0.31244	0.0831325
Nhp2l1	0.307046	0.266291	0.0951217
Strap	0.29804	0.261763	0.0426571
Sf3b5	0.318328	0.296798	0.0447756
Mphosph10	0.261175	0.338045	0.0510692
Hmbs	0.2697	0.263578	0.0926058
Nop16	0.24129	0.3388	0.0120064
Wdr43	0.281901	0.356265	0.042744
Phb	0.285588	0.25277	-0.0129124
Ak6	0.292559	0.198056	0.0209277
Pfdn6	0.352001	0.305224	-0.00371843
Aimp2	0.323119	0.288615	0.021454
Mrpl42	0.323881	0.295266	0.0518458
Syncrip	0.313473	0.273802	0.0167848
Hdgf	0.276503	0.276445	-0.0134237
Gtpbp4	0.282089	0.26423	0.0202414
Gps1	0.293444	0.203996	0.0311187
Prpf19	0.27118	0.170121	-0.0212346
Pbdc1	0.30717	0.133788	0.00137812
Mcm7	0.234961	0.143213	0.0341867
Npm1	0.25274	0.152207	-0.020578
Fam49b	0.2222	0.121107	-0.0164144
Mlec	0.273108	0.0690284	-0.0322277
Rpa2	0.201501	0.0992955	0.0669841
Vdac3	0.208571	0.0290806	0.00949876
Nsun2	0.265204	0.227341	0.121387
Timm50	0.220953	0.155083	0.132322
Dcun1d5	0.24789	0.0777324	0.12281
Eef1e1	0.265783	0.124688	0.116522
Jagn1	0.257045	0.0938822	0.0943233
Mrps18a	0.29425	0.205847	0.115293
Pold2	0.263535	0.132873	0.137085
Eif3d	0.269904	0.116502	0.140439
Polr2e	0.278853	0.146174	0.107247
Uba2	0.229832	0.229404	0.0639414
Ube2l3	0.240774	0.244332	0.05385
Snx5	0.26732	0.16855	0.0522689
Banf1	0.269358	0.222421	0.0381044
Farsb	0.318211	0.14192	0.114574
Eif4e	0.340238	0.115141	0.0541974
Chchd1	0.318031	0.243131	0.0892979
Ssrp1	0.303017	0.236694	0.105162
Mif	0.315939	0.235339	0.0913425
Lap3	0.31567	0.215431	0.148564
Slc25a5	0.328615	0.212343	0.0856731
Lmo4	0.35396	0.163662	0.120527
Nudcd2	0.343358	0.199151	0.116224
H2afx	0.450286	0.398247	-5.51e-05
X2700094K13Rik	0.457849	0.311568	-0.0070475
Cks1b	0.468917	0.445812	-0.0513863
Nop58	0.427408	0.414306	-0.0129955
Srsf7	0.44249	0.363279	0.0207864
C1qbp	0.466431	0.353454	-0.0135467
Ranbp1	0.493435	0.426893	0.0253186
Eprs	0.296683	0.340021	-0.0530649
Ndufaf4	0.375526	0.259842	-0.0363927
Npm3	0.374377	0.332808	-0.0552537
Fbl	0.362028	0.318514	-0.0847676
Taf10	0.377943	0.366192	-0.0854875
Psmc2	0.345039	0.113258	-0.130748
Ciapin1	0.342779	0.225224	-0.0486169
Rnf187	0.317709	0.209638	-0.0975931
Nucks1	0.317553	0.314847	-0.0502384
Ppif	0.350152	0.26921	-0.0689179
Chchd4	0.344173	0.383337	0.027666
Nasp	0.349174	0.280208	-0.000279761
Nop56	0.353629	0.312932	-0.0280307
Cct7	0.369134	0.242947	-0.00380632
Psmd12	0.380845	0.294338	0.0081327
Ebna1bp2	0.383379	0.300747	0.013106
Llph	0.384307	0.309875	0.0537838
Rsl1d1	0.410001	0.341489	-0.0931726
Exosc8	0.374546	0.197207	-0.0473865
Polr2f	0.365973	0.355527	-0.0603995
Tfap2b	0.335909	0.440757	-0.191784
BC006965	0.387461	0.474296	-0.225691
Ybx1	0.33765	0.350603	-0.225517
Hmgn2	0.345688	0.294651	-0.165517
Bmp7	0.252758	0.263598	-0.172649
Psip1	0.298263	0.376283	-0.108316
Itga9	0.351174	0.282699	-0.271252
Pdcd5	0.337546	0.219366	-0.206265
Fam216a	0.297726	0.107488	-0.267014
Klhdc2	0.307483	0.108605	-0.225778
Adrm1	0.390921	0.220048	-0.162598
Cct3	0.370649	0.144275	-0.134687
Psma6	0.377886	0.249527	-0.146479
Cct8	0.388542	0.200117	-0.152898
Phgdh	0.397188	0.102736	-0.194386
Gapdh	0.413584	0.221635	-0.181574
Rcl1	0.420155	0.200329	-0.167414
Isyna1	0.430692	0.152512	-0.151351
Wdr18	0.42423	0.205208	-0.0853152
Cct6a	0.414668	0.2825	-0.100812
Ahsa1	0.410761	0.278352	-0.121924
Fkbp1a	0.362961	0.287027	-0.266593
Apex1	0.405869	0.273966	-0.206659
Psmc4	0.385528	0.215382	-0.277865
Ube2n	0.410067	0.219597	-0.235022
Pcbp4	0.35148	0.351823	-0.244455
Clns1a	0.364266	0.260702	-0.163615
Psat1	0.40018	0.24796	-0.246716
Mrpl13	0.344659	0.149179	-0.209716
Sms	0.354689	0.270367	-0.231507
Ruvbl1	0.363401	0.201144	-0.226499
Aprt	0.333514	0.1675	-0.21578
Dnaja1	0.295	0.120948	-0.25994
Hs3st1	0.294326	0.212784	-0.207611
Dlk1	0.549552	0.202262	-0.0470118
Dtymk	0.427402	0.244623	-0.0928124
Calr	0.437051	0.119008	-0.086953
Pdia6	0.51325	-0.0890523	-0.319244
Galk1	0.537742	0.255564	-0.3257
Emb	0.518237	0.113673	-0.3484
Etv5	0.496776	0.421059	-0.337311
Hsp90b1	0.490794	0.141672	-0.28843
Etv4	0.424476	0.208356	-0.285649
Ifitm3	0.668058	0.0768277	-1.26039
Mdk	0.380392	0.227899	-1.07497
Tuba1a	0.445117	-0.0359262	-1.21949
Tmem176b	0.244931	-0.2605	-1.06452
Serpinh1	0.27871	-0.222719	-1.17119
Lgals7	0.189983	-0.162828	-0.855329
Cnn2	0.245391	-0.204309	-1.01966
Pdpn	0.292891	0.280689	-0.666186
Siva1	0.334781	0.256574	-0.521671
Fscn1	0.405292	0.123143	-0.615565
Igfbp4	0.474215	0.223677	-0.781013
Arhgdib	0.575717	0.0150614	-0.783131
Igfbp2	0.439209	-0.18766	-0.852914
Rbp1	0.441452	-0.0126527	-0.870607
Sfrp1	0.529427	0.654144	-0.90867
Fabp5	0.926177	0.819297	-0.564081
Eno1	0.854207	0.489884	-0.96054
Hist1h2ap	0.719133	0.608224	-0.827165
Ncl	0.606511	0.516364	-0.149661
Snrpa1	0.572263	0.32786	-0.149559
Ldha	0.676427	0.383548	-0.152411
Pa2g4	0.619021	0.370497	-0.165209
Psph	0.48236	0.369903	-0.26912
Hsp90aa1	0.533817	0.339627	-0.243607
Pgam1	0.533308	0.208915	-0.230906
Gcat	0.488201	0.260056	-0.122217
Txnl4a	0.459548	0.323526	-0.197912
Cacybp	0.560206	0.493009	-0.047839
Anp32b	0.544868	0.549926	-0.0784588
Dctpp1	0.538972	0.544591	-0.0565859
Gnl3	0.472778	0.367614	-0.0156766
Sssca1	0.433382	0.463529	-0.0620389
Ppid	0.436666	0.316127	-0.10863
Dkc1	0.443762	0.34831	-0.159658
Dnajc2	0.417162	0.444241	-0.14128
Tomm22	0.422417	0.286833	-0.147258
Hspe1	0.433866	0.365903	-0.116605
Pin1	0.445135	0.360069	-0.148422
Prmt1	0.554056	0.35639	-0.39182
Pkm	0.543137	0.275124	-0.410117
Aldoa	0.490214	0.152491	-0.439298
Fam162a	0.471948	0.300247	-0.452097
Nudc	0.483803	0.487955	-0.296974
Hras	0.431177	0.412035	-0.36151
Anp32a	0.431419	0.352078	-0.341548
Gnai2	0.676241	0.368702	-0.438634
Set	0.574206	0.475951	-0.474426
Slc25a4	0.529106	0.325964	-0.601248
Tinagl1	0.629034	-0.282556	-0.811729
Sema3b	0.850108	0.107369	-0.349258
